# Supplementary material for: Electric vehicle batteries alone could satisfy short-term grid storage demand by as early as 2030
Source: Nat Commun. 2023 Jan 17;14:119. doi: 10.1038/s41467-022-35393-0 (PMC9845221; doi:10.1038/s41467-022-35393-0)
Supplement: Supplementary file 4 — Supplementary Data 1 [file 41467_2022_35393_MOESM4_ESM.xlsx]

## Sheet: EV fleet by countries
	Global						China						India						EU						US						RoW
Year	EV fleet in STEP scenario (million)	EV fleet in SD scenario (million)	BEV share in EV stock in STEP scenario	BEV share in EV stock in SD scenario		Year	EV fleet in STEP scenario (million)	EV fleet in SD scenario (million)	BEV share in EV stock in STEP scenario	BEV share in EV stock in SD scenario		Year	EV fleet in STEP scenario (million)	EV fleet in SD scenario (million)	BEV share in EV stock in STEP scenario	BEV share in EV stock in SD scenario		Year	EV fleet in STEP scenario (million)	EV fleet in SD scenario (million)	BEV share in EV stock in STEP scenario	BEV share in EV stock in SD scenario		Year	EV fleet in STEP scenario (million)	EV fleet in SD scenario (million)	BEV share in EV stock in STEP scenario	BEV share in EV stock in SD scenario		Year	EV fleet in STEP scenario (million)	EV fleet in SD scenario (million)	BEV share in EV stock in STEP scenario	BEV share in EV stock in SD scenario
2005	2540	2540	1	1		2005	236.209	236.209	1	1		2005	132.153	132.153	1	1		2005	1061.89	1061.89	1	1		2005	568.046	568.046	1	1		2005	541.705	541.705	1	1
2006	3030	3030	1	1		2006	281.777	281.777	1	1		2006	157.647	157.647	1	1		2006	1266.74	1266.74	1	1		2006	677.629	677.629	1	1		2006	646.207	646.207	1	1
2007	3700	3700	1	1		2007	344.084	344.084	1	1		2007	192.506	192.506	1	1		2007	1546.84	1546.84	1	1		2007	827.468	827.468	1	1		2007	789.098	789.098	1	1
2008	8670	8670	1	1		2008	806.272	806.272	1	1		2008	451.088	451.088	1	1		2008	3624.63	3624.63	1	1		2008	1938.96	1938.96	1	1		2008	1849.05	1849.05	1	1
2009	11170	11170	1	1		2009	1038.76	1038.76	1	1		2009	581.16	581.16	1	1		2009	4669.8	4669.8	1	1		2009	2498.06	2498.06	1	1		2009	2382.22	2382.22	1	1
2010	21190	21190	0.974616	0.974616		2010	2374.36	2374.36	0.808874	0.808874		2010	1074.5	1074.5	1	1		2010	8718.03	8718.03	0.990355	0.990355		2010	4618.64	4618.64	1	1		2010	4404.47	4404.47	1	1
2011	72270	72270	0.850357	0.850357		2011	7789	7789	0.903102	0.903102		2011	1477.13	1477.13	1	1		2011	19783.5	19783.5	0.971089	0.971089		2011	24179.5	24179.5	0.622594	0.622594		2011	19040.9	19040.9	0.980962	0.980962
2012	201950	201950	0.617657	0.617657		2012	18430	18430	0.944976	0.944976		2012	3006.45	3006.45	1	1		2012	49763.9	49763.9	0.783148	0.783148		2012	82078.2	82078.2	0.374587	0.374587		2012	48671.4	48671.4	0.710795	0.710795
2013	415680	415680	0.582401	0.582401		2013	34613.3	34613.3	0.948844	0.948844		2013	3165.08	3165.08	1	1		2013	110653	110653	0.650414	0.650414		2013	184076	184076	0.442781	0.442781		2013	83172.6	83172.6	0.632534	0.632534
2014	733890	733890	0.5837	0.5837		2014	89250.6	89250.6	0.700338	0.700338		2014	3529.36	3529.36	1	1		2014	205411	205411	0.643032	0.643032		2014	302339	302339	0.484774	0.484774		2014	133359	133359	0.627507	0.627507
2015	1302720	1302720	0.587433	0.587433		2015	306655	306655	0.706345	0.706345		2015	4575.49	4575.49	1	1		2015	397235	397235	0.556027	0.556027		2015	422565	422565	0.523062	0.523062		2015	171689	171689	0.595148	0.595148
2016	2106150	2106150	0.597792	0.597792		2016	665823	665823	0.739184	0.739184		2016	5105.3	5105.3	1	1		2016	623100	623100	0.513706	0.513706		2016	595351	595351	0.530259	0.530259		2016	216771	216771	0.581206	0.581206
2017	3338280	3338280	0.618242	0.618242		2017	1.28748e+06	1.28748e+06	0.773276	0.773276		2017	7484.57	7484.57	1	1		2017	914228	914228	0.503939	0.503939		2017	809829	809829	0.530165	0.530165		2017	319262	319262	0.534818	0.534818
2018	5421500	5421500	0.642427	0.642427		2018	2.43975e+06	2.43975e+06	0.76549	0.76549		2018	9732.57	9732.57	1	1		2018	1.31632e+06	1.31632e+06	0.513089	0.513089		2018	1.19464e+06	1.19464e+06	0.573045	0.573045		2018	461053	461053	0.532706	0.532706
2019	7545790	7545790	0.691549	0.668125		2019	3.58586e+06	3.5475e+06	0.788968	0.770487		2019	12266.3	11851.6	0.999438	0.999374		2019	1.8197e+06	1.84133e+06	0.583258	0.55688		2019	1.52651e+06	1.53624e+06	0.633492	0.608158		2019	601464	608868	0.579448	0.553013
2020	1.35149e+07	1.90475e+07	0.705371	0.670804		2020	6.07327e+06	8.4179e+06	0.804841	0.778276		2020	17787.3	23854.4	0.996656	0.996073		2020	4.11459e+06	5.90541e+06	0.59505	0.555693		2020	2.34535e+06	3.32184e+06	0.67562	0.639347		2020	963889	1.37854e+06	0.616584	0.577835
2021	1.97617e+07	2.97092e+07	0.700571	0.67786		2021	8.92093e+06	1.33935e+07	0.79491	0.765277		2021	489295	596112	0.90289	0.875902		2021	5.83919e+06	8.8368e+06	0.564668	0.542793		2021	2.80017e+06	4.1887e+06	0.708282	0.687853		2021	1.71207e+06	2.69404e+06	0.602088	0.626938
2022	2.66956e+07	4.16337e+07	0.697915	0.681967		2022	1.20689e+07	1.88966e+07	0.790376	0.762846		2022	924906	1.09755e+06	0.902606	0.876651		2022	7.7875e+06	1.21929e+07	0.550615	0.540258		2022	3.43121e+06	5.42047e+06	0.724361	0.709293		2022	2.48306e+06	4.02613e+06	0.597688	0.641659
2023	3.45361e+07	5.52832e+07	0.696187	0.685091		2023	1.5624e+07	2.51833e+07	0.787698	0.762621		2023	1.38452e+06	1.63326e+06	0.902649	0.877866		2023	1.00042e+07	1.6051e+07	0.542416	0.540182		2023	4.18998e+06	6.90423e+06	0.734064	0.721872		2023	3.33343e+06	5.51139e+06	0.595398	0.649658
2024	4.35729e+07	7.12895e+07	0.694909	0.687931		2024	1.97188e+07	3.25548e+07	0.785866	0.763331		2024	1.89669e+06	2.24446e+06	0.902663	0.879133		2024	1.2567e+07	2.05763e+07	0.536951	0.541244		2024	5.0879e+06	8.67986e+06	0.740537	0.730596		2024	4.30251e+06	7.23397e+06	0.593878	0.655327
2025	5.41882e+07	9.05162e+07	0.693848	0.690813		2025	2.45264e+07	4.14158e+07	0.784462	0.764656		2025	2.48695e+06	2.9698e+06	0.902619	0.880483		2025	1.55835e+07	2.60041e+07	0.532944	0.543102		2025	6.1572e+06	1.08354e+07	0.745098	0.737424		2025	5.43413e+06	9.29114e+06	0.592683	0.660085
2026	6.50162e+07	1.09673e+08	0.688905	0.695185		2026	2.87138e+07	4.54505e+07	0.779718	0.763284		2026	3.58873e+06	2.97351e+06	0.902626	0.876529		2026	1.82844e+07	3.13709e+07	0.524633	0.564414		2026	7.33846e+06	1.45552e+07	0.739397	0.742382		2026	7.09078e+06	1.53233e+07	0.584331	0.6809
2027	7.8022e+07	1.32925e+08	0.683873	0.699507		2027	3.39206e+07	5.20911e+07	0.775169	0.764667		2027	4.725e+06	3.21162e+06	0.901519	0.875348		2027	2.16815e+07	3.78713e+07	0.517209	0.578279		2027	8.76744e+06	1.85658e+07	0.734092	0.745925		2027	8.92752e+06	2.11856e+07	0.57724	0.688665
2028	9.36477e+07	1.61156e+08	0.678746	0.703772		2028	4.02579e+07	6.09342e+07	0.770675	0.767067		2028	5.99041e+06	3.60429e+06	0.899972	0.875416		2028	2.58516e+07	4.57571e+07	0.510222	0.588805		2028	1.04882e+07	2.32122e+07	0.728934	0.749286		2028	1.10597e+07	2.76488e+07	0.570618	0.69396
2029	1.12426e+08	1.95444e+08	0.673518	0.707974		2029	4.79106e+07	7.20923e+07	0.766169	0.769906		2029	7.44954e+06	4.13636e+06	0.898181	0.876139		2029	3.09255e+07	5.53243e+07	0.503463	0.597519		2029	1.2557e+07	2.87396e+07	0.723813	0.752636		2029	1.35836e+07	3.51511e+07	0.564191	0.698498
2030	135000000	237100000	0.668184	0.712105		2030	5.71206e+07	8.58954e+07	0.761613	0.772944		2030	9.16102e+06	1.45954e+07	0.896223	0.875819		2030	3.70766e+07	6.69328e+07	0.496821	0.605121		2030	1.50428e+07	3.53914e+07	0.718671	0.755991		2030	1.65991e+07	3.42851e+07	0.557834	0.653544
2031	1.57695e+08	2.79363e+08	0.674925	0.719289		2031	6.69129e+07	1.01422e+08	0.767118	0.779081		2031	1.07753e+07	1.72957e+07	0.899031	0.879609		2031	4.3084e+07	7.8568e+07	0.504462	0.613526		2031	1.75987e+07	4.17641e+07	0.724809	0.762446		2031	1.93246e+07	4.03135e+07	0.565359	0.661495
2032	1.80513e+08	3.22234e+08	0.681138	0.725911		2032	7.67946e+07	1.17215e+08	0.772164	0.784715		2032	1.24127e+07	2.00548e+07	0.901586	0.883064		2032	4.90798e+07	9.03105e+07	0.511575	0.621329		2032	2.01735e+07	4.82413e+07	0.73045	0.768377		2032	2.2052e+07	4.64118e+07	0.572339	0.668853
2033	2.03451e+08	3.65711e+08	0.686776	0.731919		2033	8.67578e+07	1.33267e+08	0.776719	0.789807		2033	1.40701e+07	2.28687e+07	0.903876	0.886167		2033	5.50733e+07	1.02172e+08	0.51809	0.628456		2033	2.27662e+07	5.48204e+07	0.735554	0.773744		2033	2.47841e+07	5.25832e+07	0.57871	0.675552
2034	2.26512e+08	4.13602e+08	0.69188	0.737358		2034	9.67976e+07	1.5096e+08	0.780825	0.794402		2034	1.57456e+07	2.59739e+07	0.905927	0.888951		2034	6.10702e+07	1.1522e+08	0.524037	0.634948		2034	2.5376e+07	6.20711e+07	0.740163	0.778592		2034	2.75225e+07	5.93761e+07	0.58451	0.681638
2035	2.51598e+08	4.66182e+08	0.696343	0.742115		2035	1.07718e+08	1.7039e+08	0.784402	0.798408		2035	1.75677e+07	2.9385e+07	0.907703	0.891367		2035	6.75952e+07	1.29541e+08	0.529278	0.640656		2035	2.82148e+07	7.0033e+07	0.744186	0.782822		2035	3.05019e+07	6.68329e+07	0.589606	0.686976
2036	2.78844e+08	5.23722e+08	0.700124	0.746144		2036	1.19571e+08	1.91648e+08	0.787421	0.801793		2036	1.95438e+07	3.31156e+07	0.909195	0.8934		2036	7.46915e+07	1.45219e+08	0.533746	0.645513		2036	3.1297e+07	7.87444e+07	0.747587	0.786398		2036	3.37405e+07	7.49947e+07	0.593941	0.691508
2037	3.08391e+08	5.86477e+08	0.70327	0.749497		2037	1.32414e+08	2.14823e+08	0.789926	0.804603		2037	2.16824e+07	3.71804e+07	0.910429	0.895081		2037	8.24e+07	1.62331e+08	0.537484	0.649571		2037	3.46379e+07	8.82428e+07	0.750413	0.78937		2037	3.72563e+07	8.38997e+07	0.59756	0.695288
2038	3.40383e+08	6.54687e+08	0.705861	0.752258		2038	1.46308e+08	2.40003e+08	0.791984	0.806913		2038	2.39932e+07	4.15934e+07	0.911438	0.896459		2038	9.07609e+07	1.80944e+08	0.540577	0.652923		2038	3.82536e+07	9.85636e+07	0.752737	0.791813		2038	4.10673e+07	9.3583e+07	0.60055	0.698406
2039	3.74968e+08	7.28567e+08	0.707969	0.754506		2039	1.61314e+08	2.67263e+08	0.793655	0.808791		2039	2.64863e+07	4.63677e+07	0.912256	0.897576		2039	9.9815e+07	2.01122e+08	0.543104	0.655659		2039	4.21605e+07	1.09739e+08	0.754626	0.7938		2039	4.51916e+07	1.04076e+08	0.602989	0.700948
2040	4.12298e+08	8.08306e+08	0.709706	0.756356		2040	1.77502e+08	2.96674e+08	0.79503	0.810335		2040	2.91731e+07	5.1516e+07	0.912928	0.898494		2040	1.096e+08	2.22914e+08	0.545191	0.657917		2040	4.63759e+07	1.21797e+08	0.756181	0.795435		2040	4.96469e+07	1.15405e+08	0.605001	0.703043
2041	4.52527e+08	8.94057e+08	0.71112	0.757863		2041	1.94935e+08	3.28292e+08	0.796148	0.811591		2041	3.20643e+07	5.70474e+07	0.913472	0.899239		2041	1.20158e+08	2.46363e+08	0.546894	0.659759		2041	5.09172e+07	1.34761e+08	0.757446	0.796765		2041	5.44519e+07	1.27592e+08	0.606643	0.704751
2042	4.9581e+08	9.85934e+08	0.712233	0.759049		2042	2.13679e+08	3.62155e+08	0.797027	0.812579		2042	3.51697e+07	6.29674e+07	0.9139	0.899824		2042	1.31534e+08	2.71509e+08	0.548238	0.661211		2042	5.58013e+07	1.48647e+08	0.758441	0.797811		2042	5.96263e+07	1.40656e+08	0.607936	0.706096
2043	5.42304e+08	1.08401e+09	0.713182	0.760061		2043	2.33808e+08	3.98298e+08	0.797776	0.813421		2043	3.85036e+07	6.92849e+07	0.914264	0.900322		2043	1.43759e+08	2.98355e+08	0.549386	0.662451		2043	6.1047e+07	1.63469e+08	0.759289	0.798704		2043	6.51862e+07	1.54602e+08	0.609041	0.707245
2044	5.92165e+08	1.18831e+09	0.714003	0.760935		2044	2.55391e+08	4.36732e+08	0.798423	0.814149		2044	4.20776e+07	7.60021e+07	0.914578	0.900752		2044	1.56874e+08	3.26908e+08	0.55038	0.663523		2044	6.66722e+07	1.7923e+08	0.760022	0.799474		2044	7.11498e+07	1.69434e+08	0.609996	0.708238
2045	6.45547e+08	1.29879e+09	0.71473	0.761711		2045	2.78498e+08	4.77447e+08	0.798996	0.814794		2045	4.59036e+07	8.31183e+07	0.914857	0.901133		2045	1.70916e+08	3.57156e+08	0.551262	0.664475		2045	7.26944e+07	1.95927e+08	0.760672	0.800158		2045	7.7535e+07	1.85147e+08	0.610844	0.709119
2046	7.02601e+08	1.41539e+09	0.715427	0.762454		2046	3.032e+08	5.20423e+08	0.799545	0.815411		2046	4.99948e+07	9.0632e+07	0.915123	0.901497		2046	1.85917e+08	3.89064e+08	0.552108	0.665388		2046	7.91317e+07	2.1355e+08	0.761294	0.800812		2046	8.43578e+07	2.01725e+08	0.611657	0.709963
2047	7.63476e+08	1.53797e+09	0.716067	0.763136		2047	3.29557e+08	5.65605e+08	0.800048	0.815978		2047	5.43606e+07	9.85323e+07	0.915367	0.901831		2047	2.01922e+08	4.22603e+08	0.552886	0.666227		2047	8.60003e+07	2.32077e+08	0.761865	0.801412		2047	9.16368e+07	2.19151e+08	0.612404	0.710739
2048	8.28314e+08	1.66633e+09	0.716697	0.763807		2048	3.57637e+08	6.1293e+08	0.800543	0.816535		2048	5.90135e+07	1.06811e+08	0.915606	0.90216		2048	2.18959e+08	4.57709e+08	0.553652	0.667052		2048	9.3317e+07	2.51482e+08	0.762427	0.802003		2048	9.93871e+07	2.37395e+08	0.613139	0.711502
2049	8.97248e+08	1.80023e+09	0.717314	0.764465		2049	3.87499e+08	6.6231e+08	0.801029	0.817081		2049	6.39634e+07	1.15452e+08	0.915841	0.902482		2049	2.37064e+08	4.94314e+08	0.554404	0.667863		2049	1.01097e+08	2.71727e+08	0.762978	0.802582		2049	1.07624e+08	2.56422e+08	0.613861	0.712251
2050	9.70405e+08	1.93937e+09	0.717923	0.765114		2050	4.19199e+08	7.13638e+08	0.801508	0.81762		2050	6.92199e+07	1.24437e+08	0.916073	0.902799		2050	2.56268e+08	5.32336e+08	0.555146	0.668663		2050	1.09355e+08	2.92771e+08	0.763521	0.803153		2050	1.16363e+08	2.7619e+08	0.614573	0.71299

## Sheet: EV sales share by cities
Future average EV sales share by global cities
	China
Mean	Anhui	Beijing	Fuzhou	XiaMeng	Gansu	Guangzhou	ShenZhen	DongGuan	FoShan	Zhongshan	Nanning	Liuzhou	GuiLin	GuiZhou	Hainan	HeBei	LuoYang	ZhengZhou	NanYang	Heilongjiang	HuBei	HuLan	JiLin	NanJing	SuZhou	Wuxi	ChangZhou	NanTong	JiangXi	LiaoNing	NeiMengGu	NingXia	QingHai	QingDao	JiNan	YanTai	WeiFang	JiNing	LinYi	Shanxi	Shangxi	ShangHai	SiChuang	TianJin	XIZang	XinJiang	YunNan	HangZhou	NingBo
STEP scenario	0.0286078	0.0940775	0.011701	0.01828	0.00335776	0.057299	0.0857204	0.00961363	0.00515484	0.00270872	0.00695529	0.0252436	0.00237271	0.00969358	0.0106031	0.0315292	0.00694603	0.0476695	0.00295755	0.00124401	0.0246121	0.0234159	0.00286288	0.0138945	0.0129133	0.00622778	0.00436779	0.00416728	0.0229571	0.00470473	0.00258046	0.000822233	0.000622576	0.0243432	0.0120071	0.00319677	0.0235644	0.0116667	0.00705322	0.0227438	0.0208479	0.0930161	0.0258743	0.0466696	0.000109783	0.00186716	0.0127442	0.0473854	0.0104771
SD scenario	0.0286078	0.0940775	0.011701	0.01828	0.00335776	0.057299	0.0857204	0.00961363	0.00515484	0.00270872	0.00695529	0.0252436	0.00237271	0.00969358	0.0106031	0.0315292	0.00694603	0.0476695	0.00295755	0.00124401	0.0246121	0.0234159	0.00286288	0.0138945	0.0129133	0.00622778	0.00436779	0.00416728	0.0229571	0.00470473	0.00258046	0.000822233	0.000622576	0.0243432	0.0120071	0.00319677	0.0235644	0.0116667	0.00705322	0.0227438	0.0208479	0.0930161	0.0258743	0.0466696	0.000109783	0.00186716	0.0127442	0.0473854	0.0104771
	Inida
Mean	Uttar Pradesh	Bihar	New Delhi	West Bengal	Karnataka	Assam	Maharashtra	Tamil Nadu	Rajasthan
STEP scenario	0.302326	0.116279	0.116279	0.104651	0.0930233	0.0813953	0.0697674	0.0581395	0.0581395
SD scenario	0.302326	0.116279	0.116279	0.104651	0.0930233	0.0813953	0.0697674	0.0581395	0.0581395
	EU
Mean	Cyprus	Malta	Estonia	Latvia	Lithuania	Bulgaria	Croatia	Greece	Slovakia	Slovenia	Iceland	Luxembourg	Romania	Czech Republic	Hungary	Poland	Ireland	Finland	Portugal	Austria	Denmark	Belgium	Spain	Sweden	Italy	Switzerland	Netherlands	Bergen	Olso	United Kiongdom	France	Germany
STEP scenario	4.16843e-05	0.000245794	0.000261605	0.000260168	0.000476495	0.000452059	0.000542615	0.00152651	0.00128575	0.00141727	0.00303146	0.003656	0.00279285	0.00351586	0.00443004	0.00516239	0.00469092	0.0125534	0.0141813	0.0148252	0.0226224	0.0336285	0.0270423	0.0673094	0.0429011	0.0482848	0.0619644	0.0252693	0.0505386	0.125886	0.136513	0.282691
SD scenario	4.16843e-05	0.000245794	0.000261605	0.000260168	0.000476495	0.000452059	0.000542615	0.00152651	0.00128575	0.00141727	0.00303146	0.003656	0.00279285	0.00351586	0.00443004	0.00516239	0.00469092	0.0125534	0.0141813	0.0148252	0.0226224	0.0336285	0.0270423	0.0673094	0.0429011	0.0482848	0.0619644	0.0252693	0.0505386	0.125886	0.136513	0.282691
	US
Mean	Los Angeles	San Francisco	San Jose	Tallahassee	Austin	Olympia	Albany	Trenton	Phoenix	Springfield	Denver	Atlanta	Salem	Boston	Richmond	Annapolis	Harrisburg	Raleigh	Columbus	Salt Lake City	Carson City	Honolulu	Lansing	Saint Paul	Hartford	Nashville	Indianapolis	Jefferson City	Madison	Columbia	Oklahoma City	Topeka	Montgomery	Concord	Frankfort	Santa Fe	Washington D.C.	Boise	Des Moines	Montpelier	Dover	Baton Rouge	Augusta	Lincoln	Providence	Little Rock	Juneau	Helena	Jackson
STEP scenario	0.208632	0.139088	0.0695439	0.057061	0.0512038	0.0495654	0.0319742	0.0298452	0.0282264	0.0255087	0.0242038	0.0230854	0.0224182	0.020613	0.0201224	0.0176304	0.0171988	0.0158841	0.0142554	0.0110178	0.0108314	0.0104684	0.0104193	0.0101839	0.00886918	0.00766242	0.00685792	0.00661264	0.00619077	0.00430705	0.00334556	0.00307086	0.00283539	0.00263917	0.00259993	0.00257049	0.00231541	0.00225654	0.00221729	0.00218786	0.00191315	0.00191315	0.00188372	0.0017758	0.00155014	0.00130487	0.000922238	0.000922238	0.000765261
SD scenario	0.208632	0.139088	0.0695439	0.057061	0.0512038	0.0495654	0.0319742	0.0298452	0.0282264	0.0255087	0.0242038	0.0230854	0.0224182	0.020613	0.0201224	0.0176304	0.0171988	0.0158841	0.0142554	0.0110178	0.0108314	0.0104684	0.0104193	0.0101839	0.00886918	0.00766242	0.00685792	0.00661264	0.00619077	0.00430705	0.00334556	0.00307086	0.00283539	0.00263917	0.00259993	0.00257049	0.00231541	0.00225654	0.00221729	0.00218786	0.00191315	0.00191315	0.00188372	0.0017758	0.00155014	0.00130487	0.000922238	0.000922238	0.000765261
	RoW
Mean	Sydney	BRASILIA	OTTAWA	SANTIAGO	Tokyo	SEOUL	MEXICO CITY	WELLINGTON	BLOEMFONTEIN, CAPE TOWN, PRETORIA
STEP scenario	0.0359662	0.00691591	0.259701	0.00121322	0.434627	0.217958	0.00978136	0.0319379	0.00190013
SD scenario	0.0359662	0.00691591	0.259701	0.00121322	0.434627	0.217958	0.00978136	0.0319379	0.00190013
[truncated: 7 more columns]

## Sheet: Battery chemistry share
	Global
	NCX scenario			LFP scenario
Year	NCM and NCA	LFP		NCM and NCA	LFP
2005	0.760136	0.239864		0.760136	0.239864
2006	0.760136	0.239864		0.760136	0.239864
2007	0.760136	0.239864		0.760136	0.239864
2008	0.760136	0.239864		0.760136	0.239864
2009	0.760136	0.239864		0.760136	0.239864
2010	0.858757	0.141243		0.858757	0.141243
2011	0.815583	0.184417		0.815583	0.184417
2012	0.760288	0.239712		0.760288	0.239712
2013	0.705111	0.294889		0.705111	0.294889
2014	0.640788	0.359212		0.640788	0.359212
2015	0.72107	0.27893		0.72107	0.27893
2016	0.686987	0.313013		0.686987	0.313013
2017	0.718391	0.281609		0.718391	0.281609
2018	0.770097	0.229903		0.770097	0.229903
2019	0.72411	0.27589		0.72411	0.27589
2020	0.678123	0.321877		0.694646	0.305354
2021	0.738773	0.261227		0.665181	0.334819
2022	0.799423	0.200577		0.635716	0.364284
2023	0.860073	0.139927		0.606252	0.393748
2024	0.920723	0.0792771		0.576787	0.423213
2025	0.981373	0.0186271		0.547323	0.452677
2026	0.980045	0.0199555		0.517858	0.482142
2027	0.978716	0.0212839		0.488394	0.511606
2028	0.977388	0.0226123		0.458929	0.541071
2029	0.976059	0.0239407		0.429465	0.570535
2030	0.974978	0.0250222		0.4	0.6
2031	0.974999	0.0250006		0.4	0.6
2032	0.975067	0.0249332		0.4	0.6
2033	0.97516	0.0248395		0.4	0.6
2034	0.975465	0.0245352		0.4	0.6
2035	0.975462	0.0245377		0.4	0.6
2036	0.975985	0.0240152		0.4	0.6
2037	0.976617	0.0233832		0.4	0.6
2038	0.977358	0.0226416		0.4	0.6
2039	0.97821	0.0217903		0.4	0.6
2040	0.979171	0.0208295		0.4	0.6
2041	0.979536	0.0204643		0.4	0.6
2042	0.979912	0.020088		0.4	0.6
2043	0.980299	0.0197005		0.4	0.6
2044	0.980698	0.019302		0.4	0.6
2045	0.981097	0.0189034		0.4	0.6
2046	0.981495	0.0185048		0.4	0.6
2047	0.981894	0.0181062		0.4	0.6
2048	0.982292	0.0177077		0.4	0.6
2049	0.982691	0.0173091		0.4	0.6
2050	0.983089	0.0169105		0.4	0.6

## Sheet: City temperature
Unit: C
	China
Mean	Anhui	Beijing	Fuzhou	XiaMeng	Gansu	Guangzhou	ShenZhen	DongGuan	FoShan	Zhongshan	Nanning	Liuzhou	GuiLin	GuiZhou	Hainan	HeBei	LuoYang	ZhengZhou	NanYang	Heilongjiang	HuBei	HuLan	JiLin	NanJing	SuZhou	Wuxi	ChangZhou	NanTong	JiangXi	LiaoNing	NeiMengGu	NingXia	QingHai	QingDao	JiNan	YanTai	WeiFang	JiNing	LinYi	Shanxi	Shangxi	ShangHai	SiChuang	TianJin	XIZang	XinJiang	YunNan	HangZhou	NingBo
Jan	3	-3.3	11.8	13.9	-4.9	14.2	16.1	5.86	5.86	5.86	13	3.55	8.4	4.5	18.4	3.55	3.55	0.9	3.55	-17.2	4.2	5.3	-15	3	3.55	3.55	3.55	3.55	6	-11.7	-16.5	-6.6	-6.5	-0.2	-0.1	3.55	3.55	3.55	3.55	-4.7	0.9	4.9	6.5	-3	0.3	-14	9.5	5	5.3
Feb	5.6	0.1	12.4	14.3	-0.9	15.8	17.2	7.33	7.33	7.33	15.1	4.6	10.7	7.3	19.8	4.6	4.6	4.2	4.6	-12.3	7.1	7.9	-10.1	5.5	4.6	4.6	4.6	4.6	8.5	-6.4	-12.7	-1.9	-2.6	1.3	3.3	4.6	4.6	4.6	4.6	-0.6	4.2	6.8	9.1	0.5	2.8	-9.7	11.5	7	6.6
Mar	10.4	6.7	14.9	16.4	5.8	18.5	19.9	9.59	9.59	9.59	17.9	8.91	14	11.3	23	8.91	8.91	9.6	8.91	-2.3	11.6	13	-1.7	9.9	8.91	8.91	8.91	8.91	12.3	1.8	-1.14	5.2	2.9	5.6	9.2	8.91	8.91	8.91	8.91	5.7	9.2	10.8	13.2	7.3	6.1	1.2	14.7	11.1	9.9
Apr	16.5	14.3	19.4	20.6	12.4	22.8	23.5	14.77	14.77	14.77	23	13.49	19.6	16.4	26.3	13.49	13.49	15.9	13.49	8	17.7	18.8	8.1	15.9	13.49	13.49	13.49	13.49	18.4	10.7	9.02	12.4	8.5	11.4	16	13.49	13.49	13.49	13.49	12.6	15.9	16.5	18.5	15	9.4	13.1	17.7	17	15.7
May	21.9	20.4	23.4	24.2	17.2	26.4	26.8	18.32	18.32	18.32	26.5	17.72	23.8	19.6	28.5	17.72	17.72	21.5	17.72	15.9	22.7	23.4	15.5	21.4	17.72	17.72	17.72	17.72	23.4	17.8	17.27	17.5	12.2	16.8	21.8	17.72	17.72	17.72	17.72	18.3	20.8	21.7	22.4	21.1	13.5	19.2	19.6	22.1	20.6
Jun	25.4	24.9	27.2	27.4	20.4	28.6	28.6	23.74	23.74	23.74	28.4	22.93	26.8	22	29.5	22.93	22.93	26.1	22.93	21.6	26.3	26.9	21	25	22.93	22.93	22.93	22.93	26.3	22.4	22.97	22.1	15.6	20.8	26.2	22.93	22.93	22.93	22.93	22.5	25.6	25.1	24.9	25	17	24.5	20.9	25.3	24.5
Jul	28.8	26.9	30.1	29.3	22.6	29.7	29.4	26.68	26.68	26.68	28.9	25.6	28.6	24	29.4	25.6	25.6	27.6	25.6	23.8	29.4	30	23.6	28.6	25.6	25.6	25.6	25.6	29.8	25	26.15	24.2	17.7	24.6	27.6	25.6	25.6	25.6	25.6	24.5	27.4	29.5	26.6	27.3	17.1	26.2	20.7	29.7	28.7
Aug	28.1	25.8	29.6	29	21.6	29.5	29.3	26.52	26.52	26.52	28.7	24.88	28.7	23.9	28.9	24.88	24.88	26.2	24.88	22.4	28.8	29.5	22.1	28.2	24.88	24.88	24.88	24.88	29.5	23.8	24.04	22.4	17.2	25.7	26.2	24.88	24.88	24.88	24.88	22.9	25.6	29.2	26.4	26.4	16.4	24.6	20.5	29.2	28.3
Sep	23.7	20.8	27.2	27.6	16.4	28.1	28.5	21.31	21.31	21.31	27.3	19.62	26.2	20.9	27.9	19.62	19.62	21.6	19.62	16.4	24.5	25.3	16.1	23.7	19.62	19.62	19.62	19.62	25.8	18.3	17.03	17.2	12.9	22.1	22.1	19.62	19.62	19.62	19.62	17.7	21	25.1	22.7	21.7	14.9	18.9	19	24.7	24.2
Oct	17.8	13.2	23	24.4	10.6	25	26	15.54	15.54	15.54	23.9	14.09	21.6	16	26.1	14.09	14.09	15.8	14.09	7.4	18.6	19.8	7.4	17.8	14.09	14.09	14.09	14.09	20.5	10.1	7.44	10.3	7.2	16.4	16.1	14.09	14.09	14.09	14.09	11	14.8	19.7	18.1	14.3	10.6	10.2	16.4	19.3	19.2
Nov	11.2	4.5	18.8	20.6	3.2	20.6	22	9.59	9.59	9.59	19.5	8.68	16.2	11.9	23.2	8.68	8.68	8.6	8.68	-4.4	12.2	13.6	-3.7	11.3	8.68	8.68	8.68	8.68	14.2	0	-3.93	2.5	0.9	9.1	8.1	8.68	8.68	8.68	8.68	3.3	7.8	13.7	13.3	5.5	5.2	-0.4	12.7	13.2	13.4
Dec	5.2	-1.6	14	16	-3.6	15.8	17.6	5.9	5.9	5.9	14.7	4.44	10.7	6.6	19.8	4.44	4.44	2.9	4.44	-14.8	6.4	7.6	-12.5	5.2	4.44	4.44	4.44	4.44	8.3	-8.7	-13.9	-4.6	-4.9	2.6	1.7	4.44	4.44	4.44	4.44	-3	2	7.3	7.9	-1.2	1.5	-10.6	9.6	7.2	7.8
[truncated: 110 more columns]

## Sheet: Battery degradation
Guide links:
LFP
NCM
		LFP
			China
		Cities	Anhui	Beijing	Fuzhou	XiaMeng	Gansu	Guangzhou	ShenZhen	DongGuan	FoShan	Zhongshan	Nanning	Liuzhou	GuiLin	GuiZhou	Hainan	HeBei	LuoYang	ZhengZhou	NanYang	Heilongjiang	HuBei	HuLan	JiLin	NanJing	SuZhou	Wuxi	ChangZhou	NanTong	JiangXi	LiaoNing	NeiMengGu	NingXia	QingHai	QingDao	JiNan	YanTai	WeiFang	JiNing	LinYi	Shanxi	Shangxi	ShangHai	SiChuang	TianJin	XIZang	XinJiang	YunNan
		Monthly temperature	TAVG	TAVG	TAVG	TAVG	TAVG	TAVG	TAVG	TAVG	TAVG	TAVG	TAVG	TAVG	TAVG	TAVG	TAVG	TAVG	TAVG	TAVG	TAVG	TAVG	TAVG	TAVG	TAVG	TAVG	TAVG	TAVG	TAVG	TAVG	TAVG	TAVG	TAVG	TAVG	TAVG	TAVG	TAVG	TAVG	TAVG	TAVG	TAVG	TAVG	TAVG	TAVG	TAVG	TAVG	TAVG	TAVG	TAVG
Immediate charging	Small BEV, daily driving of 0-25% EV range	Year 0	100	100	100	100	100	100	100	100	100	100	100	100	100	100	100	100	100	100	100	100	100	100	100	100	100	100	100	100	100	100	100	100	100	100	100	100	100	100	100	100	100	100	100	100	100	100	100
		Year 1	96.934	97.247	96.496	96.411	97.634	96.272	96.184	97.15	97.15	97.15	96.365	97.301	96.651	97.23	96.02	97.301	97.301	97.081	97.301	97.731	96.823	96.71	97.751	96.958	97.301	97.301	97.301	97.301	96.706	97.551	97.588	97.563	98.024	97.346	97.077	97.301	97.301	97.301	97.301	97.506	97.141	96.826	96.945	97.18	97.879	97.438	97.268
		Year 2	96.497	96.967	95.712	95.514	97.365	95.414	95.219	96.661	96.661	96.661	95.561	96.847	96.022	96.702	94.918	96.847	96.847	96.702	96.847	97.595	96.355	96.21	97.597	96.518	96.847	96.847	96.847	96.847	96.179	97.367	97.45	97.318	97.746	96.948	96.732	96.847	96.847	96.847	96.847	97.235	96.782	96.324	96.403	96.896	97.447	97.278	96.593
		Year 3	96.103	96.706	95.044	94.761	97.116	94.686	94.41	96.229	96.229	96.229	94.874	96.444	95.473	96.241	94.008	96.444	96.444	96.357	96.444	97.463	95.936	95.763	97.449	96.122	96.444	96.444	96.444	96.444	95.709	97.191	97.316	97.089	97.493	96.59	96.415	96.444	96.444	96.444	96.444	96.983	96.454	95.876	95.926	96.632	97.071	97.124	96.024
		Year 4	95.741	96.46	94.45	94.098	96.882	94.041	93.699	95.836	95.836	95.836	94.264	96.077	94.979	95.825	93.212	96.077	96.077	96.037	96.077	97.334	95.551	95.354	97.305	95.758	96.077	96.077	96.077	96.077	95.282	97.022	97.185	96.873	97.258	96.261	96.12	96.077	96.077	96.077	96.077	96.747	96.149	95.468	95.494	96.383	96.732	96.975	95.521
		Year 5	95.403	96.227	93.909	93.498	96.66	93.454	93.055	95.473	95.473	95.473	93.708	95.737	94.525	95.442	92.496	95.737	95.737	95.738	95.737	97.208	95.193	94.975	97.165	95.419	95.737	95.737	95.737	95.737	94.886	96.859	97.057	96.667	97.038	95.955	95.842	95.737	95.737	95.737	95.737	96.523	95.863	95.09	95.096	96.146	96.42	96.829	95.064
		Year 6	95.085	96.004	93.408	92.944	96.449	92.912	92.462	95.133	95.133	95.133	93.194	95.419	94.102	95.085	91.838	95.419	95.419	95.454	95.419	97.084	94.856	94.618	97.029	95.1	95.419	95.419	95.419	95.419	94.515	96.7	96.931	96.469	96.828	95.667	95.578	95.419	95.419	95.419	95.419	96.308	95.592	94.735	94.724	95.92	96.129	96.688	94.641
		Year 7	94.783	95.789	92.939	92.427	96.247	92.405	91.909	94.812	94.812	94.812	92.712	95.118	93.704	94.749	91.225	95.118	95.118	95.184	95.118	96.962	94.537	94.281	96.895	94.798	95.118	95.118	95.118	95.118	94.164	96.547	96.808	96.279	96.628	95.393	95.326	95.118	95.118	95.118	95.118	96.103	95.334	94.399	94.373	95.703	95.854	96.549	94.246
		Year 8	94.494	95.583	92.497	91.94	96.052	91.926	91.388	94.507	94.507	94.507	92.257	94.831	93.327	94.431	90.65	94.831	94.831	94.926	94.831	96.843	94.232	93.959	96.765	94.509	94.831	94.831	94.831	94.831	93.83	96.397	96.686	96.095	96.436	95.132	95.084	94.831	94.831	94.831	94.831	95.905	95.086	94.08	94.04	95.493	95.593	96.413	93.873
		Year 9	94.218	95.383	92.076	91.477	95.863	91.472	90.894	94.215	94.215	94.215	91.824	94.556	92.967	94.126	90.105	94.556	94.556	94.677	94.556	96.725	93.941	93.651	96.637	94.231	94.556	94.556	94.556	94.556	93.511	96.25	96.567	95.917	96.251	94.881	94.85	94.556	94.556	94.556	94.556	95.713	94.847	93.774	93.721	95.291	95.344	96.28	93.519
		Year 10	93.951	95.189	91.674	91.036	95.68	91.038	90.422	93.935	93.935	93.935	91.411	94.293	92.622	93.834	89.585	94.293	94.293	94.437	94.293	96.609	93.66	93.355	96.511	93.964	94.293	94.293	94.293	94.293	93.204	96.107	96.449	95.744	96.071	94.639	94.625	94.293	94.293	94.293	94.293	95.527	94.617	93.48	93.416	95.094	95.105	96.149	93.18
		Year 11	93.694	95	91.287	90.614	95.502	90.621	89.971	93.664	93.664	93.664	91.014	94.038	92.29	93.553	89.088	94.038	94.038	94.205	94.038	96.494	93.388	93.069	96.387	93.706	94.038	94.038	94.038	94.038	92.908	95.966	96.333	95.575	95.897	94.406	94.406	94.038	94.038	94.038	94.038	95.347	94.394	93.196	93.121	94.903	94.874	96.02	92.854
		Year 12	93.444	94.816	90.916	90.207	95.329	90.22	89.536	93.402	93.402	93.402	90.632	93.792	91.97	93.281	88.61	93.792	93.792	93.98	93.792	96.381	93.126	92.792	96.265	93.456	93.792	93.792	93.792	93.792	92.622	95.828	96.218	95.411	95.728	94.179	94.193	93.792	93.792	93.792	93.792	95.17	94.177	92.921	92.837	94.716	94.651	95.894	92.541
		Year 13	93.202	94.636	90.556	89.814	95.159	89.833	89.117	93.149	93.149	93.149	90.262	93.553	91.66	93.018	88.149	93.553	93.553	93.76	93.553	96.269	92.871	92.524	96.145	93.214	93.553	93.553	93.553	93.553	92.345	95.693	96.105	95.25	95.563	93.959	93.986	93.553	93.553	93.553	93.553	94.998	93.966	92.655	92.561	94.534	94.435	95.769	92.238
		Year 14	92.966	94.46	90.208	89.434	94.994	89.458	88.711	92.902	92.902	92.902	89.904	93.32	91.359	92.762	87.703	93.32	93.32	93.547	93.32	96.159	92.622	92.263	96.026	92.977	93.32	93.32	93.32	93.32	92.075	95.559	95.992	95.092	95.401	93.745	93.784	93.32	93.32	93.32	93.32	94.83	93.76	92.396	92.293	94.356	94.224	95.645	91.945
		Year 15	92.736	94.288	89.87	89.065	94.831	89.094	88.317	92.662	92.662	92.662	89.557	93.093	91.066	92.513	87.271	93.093	93.093	93.338	93.093	96.049	92.381	92.009	95.909	92.747	93.093	93.093	93.093	93.093	91.812	95.428	95.881	94.937	95.243	93.536	93.587	93.093	93.093	93.093	93.093	94.665	93.559	92.144	92.033	94.182	94.019	95.524	91.659
		Year 16	92.511	94.119	89.541	88.706	94.672	88.739	87.934	92.427	92.427	92.427	89.219	92.872	90.781	92.27	86.851	92.872	92.872	93.134	92.872	95.941	92.144	91.76	95.793	92.522	92.872	92.872	92.872	92.872	91.556	95.298	95.771	94.785	95.088	93.332	93.393	92.872	92.872	92.872	92.872	94.503	93.362	91.898	91.778	94.01	93.819	95.403	91.382
		Year 17	92.291	93.953	89.22	88.357	94.516	88.394	87.562	92.198	92.198	92.198	88.889	92.656	90.503	92.033	86.443	92.656	92.656	92.934	92.656	95.833	91.913	91.518	95.679	92.302	92.656	92.656	92.656	92.656	91.306	95.17	95.663	94.636	94.936	93.132	93.204	92.656	92.656	92.656	92.656	94.344	93.17	91.658	91.53	93.842	93.623	95.285	91.111
		Year 18	92.075	93.79	88.907	88.016	94.362	88.058	87.198	91.974	91.974	91.974	88.568	92.444	90.231	91.801	86.044	92.444	92.444	92.738	92.444	95.727	91.687	91.28	95.566	92.086	92.444	92.444	92.444	92.444	91.061	95.044	95.554	94.488	94.787	92.936	93.017	92.444	92.444	92.444	92.444	94.188	92.981	91.422	91.287	93.677	93.431	95.167	90.847
		Year 19	91.864	93.63	88.601	87.683	94.211	87.728	86.843	91.755	91.755	91.755	88.253	92.237	89.965	91.574	85.655	92.237	92.237	92.545	92.237	95.621	91.466	91.048	95.453	91.875	92.237	92.237	92.237	92.237	90.821	94.919	95.447	94.344	94.64	92.744	92.835	92.237	92.237	92.237	92.237	94.034	92.795	91.192	91.05	93.515	93.244	95.051	90.589
		Year 20	91.657	93.472	88.302	87.357	94.062	87.406	86.496	91.539	91.539	91.539	87.945	92.033	89.704	91.352	85.275	92.033	92.033	92.356	92.033	95.516	91.248	90.82	95.342	91.667	92.033	92.033	92.033	92.033	90.586	94.796	95.341	94.201	94.495	92.555	92.655	92.033	92.033	92.033	92.033	93.883	92.613	90.965	90.817	93.355	93.059	94.935	90.336
Immediate charging	Small BEV, daily driving of 25-33% EV range	Year 0	100	100	100	100	100	100	100	100	100	100	100	100	100	100	100	100	100	100	100	100	100	100	100	100	100	100	100	100	100	100	100	100	100	100	100	100	100	100	100	100	100	100	100	100	100	100	100
		Year 1	96.961	97.272	96.527	96.442	97.655	96.304	96.218	97.175	97.175	97.175	96.397	97.325	96.68	97.254	96.055	97.325	97.325	97.107	97.325	97.752	96.851	96.739	97.771	96.984	97.325	97.325	97.325	97.325	96.735	97.573	97.61	97.585	98.042	97.37	97.103	97.325	97.325	97.325	97.325	97.528	97.166	96.854	96.973	97.205	97.898	97.46	97.292
		Year 2	96.528	96.994	95.75	95.554	97.388	95.454	95.261	96.691	96.691	96.691	95.6	96.875	96.057	96.731	94.963	96.875	96.875	96.731	96.875	97.616	96.388	96.244	97.618	96.549	96.875	96.875	96.875	96.875	96.212	97.39	97.473	97.342	97.766	96.975	96.761	96.875	96.875	96.875	96.875	97.259	96.81	96.356	96.435	96.923	97.47	97.302	96.624
		Year 3	96.137	96.735	95.088	94.808	97.141	94.733	94.459	96.262	96.262	96.262	94.92	96.475	95.513	96.274	94.06	96.475	96.475	96.389	96.475	97.485	95.972	95.801	97.471	96.156	96.475	96.475	96.475	96.475	95.747	97.216	97.339	97.115	97.516	96.62	96.447	96.475	96.475	96.475	96.475	97.01	96.485	95.913	95.962	96.661	97.097	97.149	96.06
		Year 4	95.778	96.491	94.499	94.15	96.909	94.093	93.754	95.873	95.873	95.873	94.315	96.112	95.024	95.862	93.272	96.112	96.112	96.072	96.112	97.356	95.59	95.395	97.328	95.796	96.112	96.112	96.112	96.112	95.324	97.048	97.209	96.9	97.283	96.294	96.154	96.112	96.112	96.112	96.112	96.775	96.183	95.508	95.534	96.414	96.761	97.001	95.561
		Year 5	95.443	96.26	93.963	93.555	96.69	93.512	93.116	95.513	95.513	95.513	93.764	95.775	94.574	95.483	92.562	95.775	95.775	95.775	95.775	97.231	95.235	95.019	97.189	95.46	95.775	95.775	95.775	95.775	94.931	96.885	97.081	96.696	97.064	95.991	95.878	95.775	95.775	95.775	95.775	96.553	95.899	95.133	95.139	96.18	96.452	96.856	95.108
		Year 6	95.128	96.038	93.466	93.006	96.48	92.974	92.528	95.176	95.176	95.176	93.254	95.459	94.154	95.129	91.91	95.459	95.459	95.494	95.459	97.107	94.901	94.666	97.053	95.143	95.459	95.459	95.459	95.459	94.563	96.728	96.956	96.5	96.856	95.705	95.617	95.459	95.459	95.459	95.459	96.34	95.631	94.781	94.77	95.955	96.163	96.715	94.689
		Year 7	94.829	95.826	93.002	92.494	96.279	92.472	91.98	94.858	94.858	94.858	92.776	95.161	93.76	94.796	91.303	95.161	95.161	95.226	95.161	96.987	94.585	94.331	96.921	94.843	95.161	95.161	95.161	95.161	94.216	96.575	96.834	96.311	96.657	95.433	95.366	95.161	95.161	95.161	95.161	96.137	95.374	94.449	94.423	95.74	95.891	96.577	94.297
		Year 8	94.543	95.621	92.563	92.011	96.086	91.997	91.464	94.555	94.555	94.555	92.325	94.876	93.386	94.48	90.732	94.876	94.876	94.97	94.876	96.868	94.283	94.012	96.791	94.557	94.876	94.876	94.876	94.876	93.885	96.426	96.713	96.129	96.467	95.174	95.126	94.876	94.876	94.876	94.876	95.94	95.129	94.132	94.092	95.532	95.632	96.442	93.927
		Year 9	94.268	95.422	92.145	91.552	95.898	91.547	90.974	94.266	94.266	94.266	91.896	94.604	93.029	94.178	90.191	94.604	94.604	94.724	94.604	96.751	93.994	93.707	96.664	94.282	94.604	94.604	94.604	94.604	93.568	96.281	96.594	95.952	96.283	94.926	94.895	94.604	94.604	94.604	94.604	95.75	94.892	93.828	93.776	95.331	95.385	96.31	93.576
		Year 10	94.004	95.23	91.747	91.115	95.717	91.116	90.506	93.988	93.988	93.988	91.486	94.343	92.687	93.888	89.676	94.343	94.343	94.486	94.343	96.635	93.715	93.413	96.538	94.017	94.343	94.343	94.343	94.343	93.264	96.138	96.477	95.78	96.105	94.686	94.671	94.343	94.343	94.343	94.343	95.565	94.664	93.537	93.473	95.136	95.148	96.18	93.24
		Year 11	93.749	95.042	91.364	90.696	95.54	90.703	90.059	93.719	93.719	93.719	91.093	94.09	92.358	93.609	89.183	94.09	94.09	94.255	94.09	96.521	93.446	93.13	96.415	93.761	94.09	94.09	94.09	94.09	92.97	95.999	96.361	95.613	95.932	94.454	94.454	94.09	94.09	94.09	94.09	95.386	94.442	93.255	93.181	94.946	94.919	96.052	92.917
		Year 12	93.501	94.86	90.995	90.293	95.368	90.306	89.628	93.46	93.46	93.46	90.714	93.846	92.04	93.34	88.71	93.846	93.846	94.032	93.846	96.409	93.186	92.855	96.294	93.513	93.846	93.846	93.846	93.846	92.687	95.862	96.247	95.449	95.764	94.23	94.243	93.846	93.846	93.846	93.846	95.211	94.227	92.983	92.899	94.761	94.697	95.926	92.607
		Year 13	93.261	94.681	90.639	89.903	95.2	89.922	89.212	93.208	93.208	93.208	90.348	93.609	91.733	93.079	88.253	93.609	93.609	93.814	93.609	96.297	92.933	92.589	96.175	93.273	93.609	93.609	93.609	93.609	92.411	95.727	96.134	95.289	95.6	94.011	94.038	93.609	93.609	93.609	93.609	95.04	94.018	92.719	92.626	94.58	94.483	95.802	92.306
		Year 14	93.027	94.507	90.294	89.526	95.035	89.55	88.81	92.964	92.964	92.964	89.993	93.378	91.434	92.825	87.811	93.378	93.378	93.602	93.378	96.187	92.686	92.33	96.057	93.038	93.378	93.378	93.378	93.378	92.144	95.594	96.022	95.132	95.439	93.799	93.837	93.378	93.378	93.378	93.378	94.873	93.814	92.462	92.36	94.404	94.274	95.679	92.015
		Year 15	92.798	94.336	89.958	89.161	94.874	89.189	88.419	92.725	92.725	92.725	89.648	93.153	91.144	92.578	87.382	93.153	93.153	93.395	93.153	96.078	92.447	92.078	95.94	92.81	93.153	93.153	93.153	93.153	91.883	95.464	95.912	94.979	95.283	93.591	93.641	93.153	93.153	93.153	93.153	94.709	93.614	92.212	92.102	94.23	94.07	95.558	91.732
		Year 16	92.575	94.168	89.632	88.805	94.716	88.838	88.04	92.493	92.493	92.493	89.313	92.934	90.862	92.337	86.966	92.934	92.934	93.192	92.934	95.97	92.212	91.832	95.825	92.586	92.934	92.934	92.934	92.934	91.629	95.335	95.803	94.828	95.129	93.389	93.449	92.934	92.934	92.934	92.934	94.549	93.419	91.968	91.85	94.06	93.872	95.439	91.457
		Year 17	92.357	94.004	89.314	88.459	94.561	88.496	87.67	92.266	92.266	92.266	88.986	92.719	90.586	92.102	86.561	92.719	92.719	92.994	92.719	95.863	91.983	91.591	95.711	92.368	92.719	92.719	92.719	92.719	91.381	95.208	95.694	94.679	94.978	93.19	93.261	92.719	92.719	92.719	92.719	94.391	93.228	91.73	91.604	93.894	93.678	95.321	91.189
		Year 18	92.143	93.842	89.004	88.121	94.409	88.162	87.31	92.043	92.043	92.043	88.667	92.509	90.316	91.872	86.166	92.509	92.509	92.8	92.509	95.757	91.759	91.356	95.598	92.154	92.509	92.509	92.509	92.509	91.138	95.083	95.587	94.533	94.829	92.996	93.077	92.509	92.509	92.509	92.509	94.236	93.04	91.496	91.363	93.73	93.487	95.204	90.927
		Year 19	91.934	93.683	88.7	87.79	94.258	87.835	86.958	91.825	91.825	91.825	88.356	92.303	90.052	91.647	85.78	92.303	92.303	92.609	92.303	95.652	91.539	91.125	95.487	91.944	92.303	92.303	92.303	92.303	90.9	94.959	95.48	94.389	94.683	92.805	92.895	92.303	92.303	92.303	92.303	94.083	92.856	91.268	91.127	93.568	93.301	95.088	90.67
		Year 20	91.728	93.526	88.403	87.467	94.11	87.516	86.614	91.612	91.612	91.612	88.05	92.101	89.794	91.426	85.403	92.101	92.101	92.421	92.101	95.548	91.323	90.899	95.376	91.738	92.101	92.101	92.101	92.101	90.667	94.836	95.374	94.247	94.539	92.618	92.717	92.101	92.101	92.101	92.101	93.933	92.675	91.043	90.896	93.409	93.118	94.973	90.419
Immediate charging	Small BEV, daily driving of 33-50% EV range	Year 0	100	100	100	100	100	100	100	100	100	100	100	100	100	100	100	100	100	100	100	100	100	100	100	100	100	100	100	100	100	100	100	100	100	100	100	100	100	100	100	100	100	100	100	100	100	100	100
		Year 1	96.97	97.279	96.538	96.454	97.66	96.316	96.23	97.183	97.183	97.183	96.409	97.332	96.69	97.262	96.068	97.332	97.332	97.115	97.332	97.756	96.86	96.749	97.775	96.993	97.332	97.332	97.332	97.332	96.745	97.578	97.615	97.59	98.045	97.376	97.111	97.332	97.332	97.332	97.332	97.534	97.174	96.863	96.981	97.212	97.902	97.466	97.3
		Year 2	96.529	96.991	95.757	95.561	97.383	95.462	95.27	96.691	96.691	96.691	95.607	96.874	96.061	96.732	94.974	96.874	96.874	96.731	96.874	97.606	96.389	96.246	97.609	96.549	96.874	96.874	96.874	96.874	96.215	97.383	97.464	97.337	97.759	96.973	96.76	96.874	96.874	96.874	96.874	97.255	96.809	96.358	96.437	96.921	97.466	97.295	96.626
		Year 3	96.131	96.722	95.09	94.812	97.126	94.737	94.465	96.256	96.256	96.256	94.923	96.468	95.512	96.268	94.069	96.468	96.468	96.38	96.468	97.461	95.967	95.797	97.449	96.15	96.468	96.468	96.468	96.468	95.744	97.197	97.316	97.099	97.499	96.611	96.437	96.468	96.468	96.468	96.468	96.996	96.475	95.908	95.958	96.649	97.086	97.129	96.056
		Year 4	95.765	96.469	94.496	94.15	96.885	94.093	93.756	95.86	95.86	95.86	94.313	96.097	95.017	95.85	93.277	96.097	96.097	96.056	96.097	97.319	95.578	95.385	97.293	95.782	96.097	96.097	96.097	96.097	95.314	97.017	97.173	96.874	97.256	96.277	96.136	96.097	96.097	96.097	96.097	96.752	96.165	95.497	95.524	96.393	96.742	96.968	95.552
		Year 5	95.423	96.229	93.955	93.551	96.656	93.507	93.114	95.494	95.494	95.494	93.757	95.753	94.561	95.464	92.564	95.753	95.753	95.751	95.753	97.179	95.216	95.002	97.141	95.439	95.753	95.753	95.753	95.753	94.915	96.844	97.032	96.66	97.028	95.966	95.852	95.753	95.753	95.753	95.753	96.52	95.874	95.116	95.123	96.149	96.426	96.812	95.093
		Year 6	95.1	95.998	93.454	92.997	96.437	92.965	92.522	95.15	95.15	95.15	93.242	95.43	94.136	95.104	91.908	95.43	95.43	95.462	95.43	97.043	94.876	94.642	96.993	95.116	95.43	95.43	95.43	95.43	94.541	96.675	96.893	96.454	96.811	95.673	95.583	95.43	95.43	95.43	95.43	96.298	95.597	94.757	94.747	95.916	96.13	96.659	94.669
		Year 7	94.794	95.777	92.984	92.48	96.227	92.457	91.97	94.825	94.825	94.825	92.76	95.125	93.736	94.764	91.296	95.125	95.125	95.187	95.125	96.909	94.552	94.301	96.848	94.808	95.125	95.125	95.125	95.125	94.187	96.511	96.758	96.256	96.603	95.394	95.324	95.125	95.125	95.125	95.125	96.085	95.333	94.418	94.393	95.692	95.85	96.509	94.272
		Year 8	94.501	95.563	92.54	91.992	96.024	91.978	91.448	94.515	94.515	94.515	92.304	94.833	93.356	94.441	90.722	94.833	94.833	94.923	94.833	96.776	94.244	93.975	96.706	94.515	94.833	94.833	94.833	94.833	93.849	96.351	96.624	96.064	96.403	95.127	95.076	94.833	94.833	94.833	94.833	95.879	95.079	94.094	94.056	95.475	95.584	96.362	93.896
		Year 9	94.219	95.356	92.117	91.529	95.827	91.523	90.954	94.219	94.219	94.219	91.87	94.554	92.993	94.133	90.177	94.554	94.554	94.669	94.554	96.646	93.947	93.663	96.566	94.233	94.554	94.554	94.554	94.554	93.526	96.195	96.492	95.878	96.21	94.871	94.837	94.554	94.554	94.554	94.554	95.68	94.835	93.784	93.734	95.265	95.329	96.218	93.538
		Year 10	93.948	95.154	91.713	91.087	95.637	91.087	90.482	93.934	93.934	93.934	91.454	94.285	92.645	93.837	89.657	94.285	94.285	94.423	94.285	96.517	93.662	93.363	96.429	93.961	94.285	94.285	94.285	94.285	93.215	96.041	96.362	95.696	96.023	94.624	94.605	94.285	94.285	94.285	94.285	95.487	94.599	93.486	93.425	95.062	95.084	96.076	93.196
		Year 11	93.685	94.958	91.325	90.662	95.451	90.669	90.029	93.659	93.659	93.659	91.056	94.025	92.31	93.551	89.16	94.025	94.025	94.185	94.025	96.39	93.386	93.073	96.294	93.698	94.025	94.025	94.025	94.025	92.915	95.891	96.233	95.519	95.841	94.384	94.38	94.025	94.025	94.025	94.025	95.298	94.369	93.198	93.126	94.863	94.848	95.936	92.868
		Year 12	93.43	94.767	90.951	90.254	95.27	90.266	89.593	93.392	93.392	93.392	90.671	93.774	91.986	93.275	88.681	93.774	93.774	93.954	93.774	96.264	93.118	92.791	96.16	93.443	93.774	93.774	93.774	93.774	92.625	95.743	96.106	95.346	95.663	94.152	94.161	93.774	93.774	93.774	93.774	95.114	94.146	92.919	92.837	94.669	94.619	95.799	92.551
		Year 13	93.183	94.579	90.589	89.859	95.092	89.877	89.172	93.134	93.134	93.134	90.299	93.529	91.672	93.007	88.219	93.529	93.529	93.729	93.529	96.14	92.858	92.518	96.028	93.195	93.529	93.529	93.529	93.529	92.343	95.597	95.98	95.177	95.49	93.926	93.948	93.529	93.529	93.529	93.529	94.934	93.929	92.648	92.557	94.48	94.396	95.663	92.244
		Year 14	92.941	94.396	90.238	89.477	94.919	89.499	88.764	92.882	92.882	92.882	89.939	93.291	91.368	92.746	87.772	93.291	93.291	93.509	93.291	96.017	92.605	92.253	95.898	92.953	93.291	93.291	93.291	93.291	92.069	95.453	95.856	95.011	95.32	93.706	93.739	93.291	93.291	93.291	93.291	94.758	93.717	92.384	92.285	94.294	94.18	95.528	91.947
		Year 15	92.706	94.216	89.896	89.105	94.748	89.133	88.369	92.636	92.636	92.636	89.588	93.059	91.071	92.492	87.339	93.059	93.059	93.294	93.059	95.895	92.358	91.993	95.77	92.717	93.059	93.059	93.059	93.059	91.802	95.312	95.732	94.847	95.154	93.491	93.535	93.059	93.059	93.059	93.059	94.585	93.509	92.127	92.02	94.112	93.968	95.396	91.658
		Year 16	92.475	94.04	89.564	88.744	94.581	88.776	87.984	92.397	92.397	92.397	89.247	92.832	90.782	92.244	86.918	92.832	92.832	93.083	92.832	95.774	92.117	91.74	95.642	92.486	92.832	92.832	92.832	92.832	91.541	95.172	95.61	94.687	94.99	93.28	93.335	92.832	92.832	92.832	92.832	94.415	93.306	91.876	91.761	93.933	93.762	95.264	91.376
		Year 17	92.25	93.866	89.24	88.392	94.416	88.428	87.609	92.162	92.162	92.162	88.915	92.61	90.5	92.002	86.507	92.61	92.61	92.877	92.61	95.653	91.88	91.493	95.516	92.261	92.61	92.61	92.61	92.61	91.286	95.034	95.489	94.529	94.83	93.074	93.139	92.61	92.61	92.61	92.61	94.248	93.107	91.631	91.508	93.758	93.56	95.134	91.101
		Year 18	92.028	93.695	88.924	88.048	94.254	88.088	87.243	91.933	91.933	91.933	88.59	92.393	90.223	91.765	86.107	92.393	92.393	92.675	92.393	95.534	91.649	91.25	95.391	92.039	92.393	92.393	92.393	92.393	91.036	94.898	95.368	94.373	94.672	92.872	92.946	92.393	92.393	92.393	92.393	94.084	92.911	91.39	91.26	93.585	93.362	95.006	90.832
		Year 19	91.811	93.527	88.614	87.712	94.095	87.756	86.885	91.708	91.708	91.708	88.272	92.18	89.953	91.533	85.716	92.18	92.18	92.476	92.18	95.416	91.422	91.012	95.267	91.822	92.18	92.18	92.18	92.18	90.791	94.763	95.249	94.219	94.516	92.673	92.756	92.18	92.18	92.18	92.18	93.922	92.719	91.154	91.017	93.414	93.167	94.878	90.569
		Year 20	91.598	93.361	88.311	87.383	93.938	87.431	86.535	91.487	91.487	91.487	87.961	91.97	89.688	91.305	85.333	91.97	91.97	92.28	91.97	95.298	91.199	90.779	95.144	91.608	91.97	91.97	91.97	91.97	90.55	94.629	95.13	94.068	94.363	92.478	92.57	91.97	91.97	91.97	91.97	93.762	92.53	90.923	90.779	93.247	92.976	94.752	90.312
Immediate charging	Small BEV, daily driving of 50-100% EV range	Year 0	100	100	100	100	100	100	100	100	100	100	100	100	100	100	100	100	100	100	100	100	100	100	100	100	100	100	100	100	100	100	100	100	100	100	100	100	100	100	100	100	100	100	100	100	100	100	100
		Year 1	96.993	97.299	96.564	96.48	97.678	96.343	96.258	97.204	97.204	97.204	96.435	97.352	96.715	97.282	96.097	97.352	97.352	97.136	97.352	97.773	96.883	96.773	97.792	97.015	97.352	97.352	97.352	97.352	96.769	97.596	97.633	97.608	98.059	97.396	97.132	97.352	97.352	97.352	97.352	97.552	97.195	96.886	97.004	97.233	97.918	97.485	97.32
		Year 2	96.555	97.013	95.788	95.594	97.402	95.496	95.305	96.716	96.716	96.716	95.64	96.897	96.091	96.756	95.011	96.897	96.897	96.755	96.897	97.624	96.416	96.274	97.627	96.575	96.897	96.897	96.897	96.897	96.243	97.403	97.482	97.356	97.776	96.996	96.784	96.897	96.897	96.897	96.897	97.275	96.833	96.385	96.464	96.944	97.485	97.315	96.651
		Year 3	96.16	96.746	95.126	94.85	97.147	94.776	94.506	96.284	96.284	96.284	94.96	96.494	95.545	96.296	94.112	96.494	96.494	96.407	96.494	97.479	95.996	95.828	97.467	96.178	96.494	96.494	96.494	96.494	95.775	97.217	97.335	97.12	97.517	96.636	96.464	96.494	96.494	96.494	96.494	97.018	96.501	95.939	95.988	96.674	97.108	97.15	96.086
		Year 4	95.796	96.495	94.537	94.193	96.907	94.136	93.802	95.891	95.891	95.891	94.355	96.126	95.054	95.88	93.326	96.126	96.126	96.085	96.126	97.337	95.611	95.419	97.312	95.813	96.126	96.126	96.126	96.126	95.348	97.039	97.192	96.897	97.276	96.305	96.165	96.126	96.126	96.126	96.126	96.775	96.193	95.53	95.557	96.419	96.766	96.99	95.585
		Year 5	95.456	96.256	94	93.598	96.68	93.555	93.165	95.527	95.527	95.527	93.803	95.784	94.601	95.498	92.618	95.784	95.784	95.782	95.784	97.199	95.251	95.039	97.161	95.472	95.784	95.784	95.784	95.784	94.952	96.866	97.052	96.684	97.049	95.996	95.883	95.784	95.784	95.784	95.784	96.545	95.904	95.152	95.158	96.177	96.452	96.834	95.13
		Year 6	95.136	96.027	93.502	93.049	96.462	93.017	92.577	95.185	95.185	95.185	93.292	95.464	94.179	95.14	91.967	95.464	95.464	95.495	95.464	97.063	94.913	94.681	97.013	95.151	95.464	95.464	95.464	95.464	94.581	96.698	96.914	96.48	96.833	95.704	95.615	95.464	95.464	95.464	95.464	96.325	95.629	94.796	94.786	95.945	96.158	96.682	94.708
		Year 7	94.831	95.807	93.035	92.535	96.253	92.513	92.028	94.863	94.863	94.863	92.813	95.16	93.782	94.803	91.36	95.16	95.16	95.222	95.16	96.929	94.592	94.342	96.869	94.846	95.16	95.16	95.16	95.16	94.229	96.535	96.779	96.282	96.627	95.427	95.358	95.16	95.16	95.16	95.16	96.113	95.367	94.459	94.434	95.723	95.88	96.533	94.314
		Year 8	94.54	95.594	92.595	92.051	96.052	92.037	91.511	94.555	94.555	94.555	92.36	94.871	93.404	94.482	90.789	94.871	94.871	94.96	94.871	96.797	94.285	94.019	96.727	94.554	94.871	94.871	94.871	94.871	93.894	96.376	96.646	96.092	96.428	95.162	95.112	94.871	94.871	94.871	94.871	95.908	95.115	94.137	94.1	95.507	95.616	96.386	93.941
		Year 9	94.261	95.388	92.175	91.591	95.857	91.585	91.02	94.261	94.261	94.261	91.929	94.593	93.044	94.176	90.248	94.593	94.593	94.707	94.593	96.667	93.991	93.709	96.588	94.274	94.593	94.593	94.593	94.593	93.573	96.22	96.514	95.906	96.236	94.908	94.874	94.593	94.593	94.593	94.593	95.71	94.872	93.829	93.78	95.299	95.363	96.243	93.586
		Year 10	93.991	95.188	91.774	91.152	95.667	91.152	90.551	93.978	93.978	93.978	91.517	94.326	92.699	93.881	89.733	94.326	94.326	94.463	94.326	96.539	93.707	93.411	96.452	94.004	94.326	94.326	94.326	94.326	93.264	96.067	96.385	95.726	96.05	94.662	94.643	94.326	94.326	94.326	94.326	95.518	94.637	93.533	93.472	95.096	95.12	96.101	93.246
		Year 11	93.73	94.993	91.388	90.73	95.482	90.737	90.101	93.704	93.704	93.704	91.121	94.068	92.366	93.597	89.238	94.068	94.068	94.227	94.068	96.412	93.433	93.122	96.317	93.743	94.068	94.068	94.068	94.068	92.967	95.918	96.257	95.55	95.869	94.424	94.42	94.068	94.068	94.068	94.068	95.331	94.409	93.247	93.176	94.899	94.885	95.962	92.92
		Year 12	93.477	94.803	91.016	90.325	95.302	90.337	89.669	93.44	93.44	93.44	90.739	93.818	92.044	93.323	88.763	93.818	93.818	93.997	93.818	96.287	93.168	92.843	96.184	93.489	93.818	93.818	93.818	93.818	92.678	95.77	96.13	95.378	95.693	94.194	94.202	93.818	93.818	93.818	93.818	95.148	94.188	92.97	92.889	94.706	94.657	95.825	92.605
		Year 13	93.231	94.617	90.657	89.933	95.126	89.95	89.251	93.183	93.183	93.183	90.369	93.576	91.733	93.057	88.305	93.576	93.576	93.773	93.576	96.163	92.909	92.572	96.053	93.243	93.576	93.576	93.576	93.576	92.398	95.625	96.005	95.209	95.52	93.969	93.99	93.576	93.576	93.576	93.576	94.969	93.972	92.701	92.611	94.518	94.436	95.69	92.3
		Year 14	92.991	94.434	90.308	89.553	94.953	89.575	88.846	92.933	92.933	92.933	90.011	93.339	91.43	92.798	87.861	93.339	93.339	93.554	93.339	96.04	92.658	92.308	95.923	93.003	93.339	93.339	93.339	93.339	92.126	95.482	95.88	95.044	95.351	93.75	93.783	93.339	93.339	93.339	93.339	94.793	93.761	92.439	92.34	94.333	94.221	95.556	92.005
		Year 15	92.757	94.256	89.969	89.184	94.783	89.211	88.453	92.689	92.689	92.689	89.664	93.108	91.135	92.546	87.43	93.108	93.108	93.341	93.108	95.918	92.412	92.051	95.795	92.769	93.108	93.108	93.108	93.108	91.86	95.342	95.757	94.882	95.186	93.536	93.58	93.108	93.108	93.108	93.108	94.622	93.555	92.183	92.077	94.152	94.011	95.424	91.718
		Year 16	92.528	94.08	89.64	88.825	94.617	88.857	88.071	92.451	92.451	92.451	89.325	92.883	90.848	92.3	87.012	92.883	92.883	93.132	92.883	95.798	92.172	91.799	95.668	92.539	92.883	92.883	92.883	92.883	91.601	95.203	95.636	94.722	95.023	93.327	93.381	92.883	92.883	92.883	92.883	94.453	93.353	91.934	91.819	93.974	93.805	95.293	91.438
		Year 17	92.304	93.907	89.318	88.476	94.453	88.511	87.698	92.218	92.218	92.218	88.994	92.663	90.568	92.059	86.605	92.663	92.663	92.927	92.663	95.678	91.938	91.553	95.542	92.315	92.663	92.663	92.663	92.663	91.348	95.065	95.515	94.565	94.864	93.122	93.186	92.663	92.663	92.663	92.663	94.287	93.155	91.69	91.568	93.8	93.605	95.164	91.165
		Year 18	92.084	93.738	89.004	88.134	94.292	88.174	87.335	91.99	91.99	91.99	88.672	92.446	90.293	91.824	86.207	92.446	92.446	92.726	92.446	95.559	91.708	91.312	95.418	92.095	92.446	92.446	92.446	92.446	91.099	94.929	95.395	94.41	94.707	92.921	92.994	92.446	92.446	92.446	92.446	94.123	92.96	91.451	91.322	93.628	93.408	95.036	90.898
		Year 19	91.869	93.57	88.696	87.8	94.134	87.844	86.98	91.766	91.766	91.766	88.356	92.234	90.025	91.593	85.819	92.234	92.234	92.528	92.234	95.441	91.482	91.076	95.294	91.879	92.234	92.234	92.234	92.234	90.856	94.795	95.275	94.257	94.552	92.724	92.806	92.234	92.234	92.234	92.234	93.962	92.769	91.217	91.081	93.459	93.214	94.909	90.637
		Year 20	91.657	93.405	88.395	87.474	93.977	87.521	86.632	91.546	91.546	91.546	88.047	92.026	89.761	91.366	85.439	92.026	92.026	92.334	92.026	95.324	91.26	90.844	95.172	91.667	92.026	92.026	92.026	92.026	90.617	94.662	95.157	94.106	94.399	92.53	92.621	92.026	92.026	92.026	92.026	93.803	92.581	90.987	90.844	93.292	93.025	94.783	90.381
Immediate charging	Small BEV, daily driving of 100-200% EV range	Year 0	100	100	100	100	100	100	100	100	100	100	100	100	100	100	100	100	100	100	100	100	100	100	100	100	100	100	100	100	100	100	100	100	100	100	100	100	100	100	100	100	100	100	100	100	100	100	100
		Year 1	96.945	97.254	96.512	96.428	97.636	96.29	96.203	97.158	97.158	97.158	96.382	97.307	96.665	97.237	96.04	97.307	97.307	97.09	97.307	97.731	96.835	96.723	97.751	96.968	97.307	97.307	97.307	97.307	96.72	97.554	97.59	97.566	98.02	97.352	97.086	97.307	97.307	97.307	97.307	97.509	97.148	96.838	96.956	97.187	97.878	97.441	97.274
		Year 2	96.474	96.933	95.705	95.51	97.325	95.41	95.218	96.638	96.638	96.638	95.555	96.82	96.009	96.679	94.922	96.82	96.82	96.675	96.82	97.54	96.335	96.192	97.544	96.495	96.82	96.82	96.82	96.82	96.162	97.321	97.397	97.277	97.701	96.919	96.704	96.82	96.82	96.82	96.82	97.197	96.753	96.305	96.384	96.863	97.413	97.231	96.574
		Year 3	96.049	96.633	95.013	94.736	97.036	94.66	94.39	96.175	96.175	96.175	94.846	96.386	95.434	96.189	93.993	96.386	96.386	96.296	96.386	97.353	95.885	95.716	97.344	96.068	96.386	96.386	96.386	96.386	95.664	97.098	97.209	97.007	97.409	96.528	96.351	96.386	96.386	96.386	96.386	96.905	96.39	95.828	95.878	96.56	97.005	97.027	95.98
		Year 4	95.655	96.349	94.396	94.052	96.763	93.993	93.658	95.753	95.753	95.753	94.213	95.989	94.914	95.745	93.179	95.989	95.989	95.943	95.989	97.17	95.47	95.278	97.15	95.673	95.989	95.989	95.989	95.989	95.208	96.883	97.025	96.75	97.135	96.167	96.021	95.989	95.989	95.989	95.989	96.63	96.051	95.391	95.419	96.273	96.634	96.828	95.452
		Year 5	95.287	96.078	93.832	93.429	96.503	93.384	92.993	95.361	95.361	95.361	93.634	95.619	94.434	95.334	92.443	95.619	95.619	95.611	95.619	96.99	95.082	94.869	96.96	95.303	95.619	95.619	95.619	95.619	94.784	96.674	96.844	96.504	96.876	95.829	95.709	95.619	95.619	95.619	95.619	96.368	95.732	94.984	94.992	95.999	96.291	96.635	94.97
		Year 6	94.938	95.818	93.307	92.853	96.254	92.819	92.378	94.992	94.992	94.992	93.096	95.27	93.985	94.949	91.765	95.27	95.27	95.295	95.27	96.813	94.716	94.484	96.774	94.954	95.27	95.27	95.27	95.27	94.384	96.471	96.666	96.267	96.629	95.508	95.411	95.27	95.27	95.27	95.27	96.116	95.428	94.6	94.592	95.736	95.969	96.445	94.521
		Year 7	94.606	95.567	92.814	92.313	96.014	92.289	91.803	94.642	94.642	94.642	92.59	94.939	93.56	94.585	91.131	94.939	94.939	94.993	94.939	96.639	94.367	94.117	96.591	94.621	94.939	94.939	94.939	94.939	94.005	96.272	96.491	96.037	96.391	95.203	95.126	94.939	94.939	94.939	94.939	95.873	95.136	94.235	94.214	95.483	95.663	96.258	94.1
		Year 8	94.287	95.324	92.347	91.803	95.781	91.787	91.259	94.307	94.307	94.307	92.111	94.622	93.156	94.237	90.534	94.622	94.622	94.702	94.622	96.466	94.033	93.767	96.412	94.301	94.622	94.622	94.622	94.622	93.643	96.078	96.317	95.815	96.161	94.91	94.85	94.622	94.622	94.622	94.622	95.637	94.855	93.887	93.852	95.237	95.371	96.075	93.701
		Year 9	93.979	95.087	91.901	91.317	95.555	91.308	90.742	93.986	93.986	93.986	91.653	94.317	92.77	93.904	89.967	94.317	94.317	94.421	94.317	96.296	93.711	93.43	96.234	93.993	94.317	94.317	94.317	94.317	93.295	95.887	96.146	95.597	95.938	94.627	94.583	94.317	94.317	94.317	94.317	95.408	94.584	93.552	93.505	94.998	95.09	95.894	93.32
		Year 10	93.682	94.856	91.474	90.851	95.334	90.849	90.247	93.675	93.675	93.675	91.215	94.022	92.398	93.582	89.424	94.022	94.022	94.149	94.022	96.127	93.4	93.104	96.06	93.696	94.022	94.022	94.022	94.022	92.96	95.699	95.977	95.385	95.72	94.353	94.324	94.022	94.022	94.022	94.022	95.185	94.32	93.228	93.171	94.765	94.818	95.716	92.954
		Year 11	93.394	94.631	91.062	90.404	95.118	90.408	89.771	93.375	93.375	93.375	90.793	93.737	92.038	93.272	88.904	93.737	93.737	93.884	93.737	95.96	93.098	92.789	95.887	93.407	93.737	93.737	93.737	93.737	92.635	95.514	95.809	95.177	95.508	94.087	94.071	93.737	93.737	93.737	93.737	94.967	94.064	92.915	92.848	94.537	94.555	95.54	92.601
		Year 12	93.113	94.41	90.664	89.972	94.907	89.982	89.312	93.083	93.083	93.083	90.385	93.459	91.69	92.97	88.402	93.459	93.459	93.625	93.459	95.794	92.805	92.483	95.716	93.126	93.459	93.459	93.459	93.459	92.32	95.332	95.642	94.973	95.3	93.828	93.825	93.459	93.459	93.459	93.459	94.753	93.813	92.611	92.534	94.314	94.299	95.366	92.26
		Year 13	92.839	94.194	90.279	89.554	94.699	89.569	88.868	92.799	92.799	92.799	89.989	93.189	91.352	92.677	87.918	93.189	93.189	93.373	93.189	95.63	92.52	92.184	95.546	92.852	93.189	93.189	93.189	93.189	92.013	95.151	95.477	94.773	95.096	93.575	93.584	93.189	93.189	93.189	93.189	94.543	93.569	92.315	92.229	94.095	94.05	95.193	91.93
		Year 14	92.572	93.981	89.904	89.148	94.495	89.168	88.437	92.521	92.521	92.521	89.605	92.925	91.023	92.391	87.447	92.925	92.925	93.126	92.925	95.467	92.241	91.893	95.378	92.584	92.925	92.925	92.925	92.925	91.713	94.973	95.313	94.575	94.896	93.328	93.347	92.925	92.925	92.925	92.925	94.337	93.329	92.026	91.932	93.881	93.807	95.022	91.608
		Year 15	92.31	93.771	89.539	88.753	94.295	88.778	88.018	92.25	92.25	92.25	89.231	92.667	90.702	92.112	86.991	92.667	92.667	92.884	92.667	95.304	91.968	91.609	95.212	92.322	92.667	92.667	92.667	92.667	91.421	94.797	95.15	94.381	94.699	93.086	93.116	92.667	92.667	92.667	92.667	94.134	93.094	91.743	91.641	93.669	93.568	94.853	91.294
		Year 16	92.053	93.565	89.183	88.368	94.097	88.397	87.609	91.985	91.985	91.985	88.866	92.413	90.388	91.839	86.546	92.413	92.413	92.647	92.413	95.143	91.701	91.33	95.047	92.065	92.413	92.413	92.413	92.413	91.135	94.623	94.988	94.189	94.505	92.848	92.888	92.413	92.413	92.413	92.413	93.934	92.863	91.466	91.357	93.461	93.335	94.685	90.988
		Year 17	91.801	93.362	88.835	87.992	93.902	88.025	87.21	91.724	91.724	91.724	88.509	92.165	90.081	91.571	86.111	92.165	92.165	92.413	92.165	94.982	91.438	91.057	94.882	91.813	92.165	92.165	92.165	92.165	90.854	94.45	94.827	94	94.314	92.615	92.663	92.165	92.165	92.165	92.165	93.736	92.636	91.195	91.078	93.256	93.105	94.519	90.688
		Year 18	91.554	93.161	88.494	87.624	93.709	87.661	86.82	91.469	91.469	91.469	88.16	91.921	89.78	91.308	85.687	91.921	91.921	92.183	91.921	94.822	91.181	90.788	94.719	91.565	91.921	91.921	91.921	91.921	90.579	94.279	94.667	93.812	94.125	92.385	92.443	91.921	91.921	91.921	91.921	93.542	92.413	90.929	90.805	93.053	92.88	94.353	90.395
		Year 19	91.31	92.963	88.16	87.264	93.519	87.305	86.439	91.217	91.217	91.217	87.818	91.681	89.485	91.05	85.272	91.681	91.681	91.957	91.681	94.663	90.927	90.525	94.557	91.321	91.681	91.681	91.681	91.681	90.308	94.109	94.507	93.627	93.938	92.159	92.225	91.681	91.681	91.681	91.681	93.349	92.193	90.667	90.537	92.854	92.658	94.189	90.107
		Year 20	91.07	92.768	87.832	86.911	93.331	86.955	86.064	90.97	90.97	90.97	87.482	91.445	89.194	90.796	84.865	91.445	91.445	91.734	91.445	94.504	90.678	90.265	94.396	91.081	91.445	91.445	91.445	91.445	90.042	93.94	94.348	93.444	93.753	91.936	92.01	91.445	91.445	91.445	91.445	93.159	91.975	90.41	90.273	92.656	92.439	94.025	89.824
Immediate charging	Mid-size BEV, daily driving of 0-25% EV range	Year 0	100	100	100	100	100	100	100	100	100	100	100	100	100	100	100	100	100	100	100	100	100	100	100	100	100	100	100	100	100	100	100	100	100	100	100	100	100	100	100	100	100	100	100	100	100	100	100
		Year 1	96.981	97.287	96.554	96.47	97.664	96.334	96.248	97.192	97.192	97.192	96.425	97.34	96.704	97.27	96.087	97.34	97.34	97.125	97.34	97.759	96.872	96.762	97.778	97.004	97.34	97.34	97.34	97.34	96.759	97.583	97.619	97.595	98.045	97.384	97.121	97.34	97.34	97.34	97.34	97.539	97.183	96.876	96.992	97.221	97.904	97.472	97.307
		Year 2	96.516	96.969	95.756	95.563	97.356	95.464	95.275	96.678	96.678	96.678	95.607	96.858	96.056	96.718	94.981	96.858	96.858	96.714	96.858	97.568	96.378	96.237	97.573	96.536	96.858	96.858	96.858	96.858	96.207	97.352	97.427	97.309	97.729	96.956	96.743	96.858	96.858	96.858	96.858	97.23	96.791	96.348	96.427	96.9	97.444	97.263	96.615
		Year 3	96.095	96.672	95.072	94.799	97.07	94.723	94.456	96.221	96.221	96.221	94.907	96.429	95.488	96.234	94.064	96.429	96.429	96.339	96.429	97.382	95.933	95.766	97.374	96.114	96.429	96.429	96.429	96.429	95.715	97.131	97.24	97.041	97.439	96.569	96.394	96.429	96.429	96.429	96.429	96.941	96.432	95.877	95.927	96.6	97.04	97.06	96.028
		Year 4	95.706	96.391	94.462	94.122	96.8	94.064	93.732	95.803	95.803	95.803	94.281	96.036	94.973	95.795	93.259	96.036	96.036	95.99	96.036	97.2	95.523	95.333	97.181	95.723	96.036	96.036	96.036	96.036	95.264	96.918	97.057	96.787	97.168	96.212	96.067	96.036	96.036	96.036	96.036	96.669	96.097	95.445	95.472	96.316	96.674	96.863	95.506
		Year 5	95.341	96.122	93.904	93.506	96.542	93.461	93.075	95.415	95.415	95.415	93.708	95.67	94.499	95.389	92.531	95.67	95.67	95.661	95.67	97.021	95.139	94.929	96.992	95.358	95.67	95.67	95.67	95.67	94.844	96.71	96.877	96.543	96.911	95.877	95.758	95.67	95.67	95.67	95.67	96.409	95.781	95.042	95.051	96.044	96.334	96.67	95.029
		Year 6	94.996	95.865	93.385	92.936	96.295	92.903	92.467	95.05	95.05	95.05	93.176	95.325	94.054	95.008	91.861	95.325	95.325	95.348	95.325	96.845	94.776	94.547	96.807	95.012	95.325	95.325	95.325	95.325	94.449	96.508	96.7	96.308	96.666	95.56	95.463	95.325	95.325	95.325	95.325	96.159	95.479	94.662	94.655	95.784	96.015	96.482	94.585
		Year 7	94.667	95.616	92.898	92.402	96.057	92.378	91.898	94.703	94.703	94.703	92.676	94.997	93.635	94.647	91.234	94.997	94.997	95.049	94.997	96.671	94.431	94.185	96.625	94.682	94.997	94.997	94.997	94.997	94.074	96.311	96.525	96.08	96.43	95.257	95.18	94.997	94.997	94.997	94.997	95.918	95.191	94.301	94.28	95.533	95.712	96.296	94.169
		Year 8	94.351	95.375	92.435	91.897	95.826	91.881	91.36	94.372	94.372	94.372	92.202	94.683	93.235	94.303	90.643	94.683	94.683	94.761	94.683	96.5	94.1	93.838	96.447	94.366	94.683	94.683	94.683	94.683	93.716	96.118	96.353	95.859	96.202	94.967	94.907	94.683	94.683	94.683	94.683	95.685	94.913	93.956	93.922	95.289	95.423	96.114	93.774
		Year 9	94.047	95.14	91.994	91.417	95.602	91.408	90.848	94.053	94.053	94.053	91.749	94.381	92.852	93.973	90.082	94.381	94.381	94.483	94.381	96.33	93.782	93.504	96.271	94.061	94.381	94.381	94.381	94.381	93.371	95.928	96.183	95.644	95.981	94.687	94.643	94.381	94.381	94.381	94.381	95.458	94.644	93.625	93.579	95.052	95.144	95.935	93.396
		Year 10	93.753	94.911	91.572	90.956	95.383	90.954	90.359	93.746	93.746	93.746	91.316	94.089	92.484	93.655	89.546	94.089	94.089	94.213	94.089	96.163	93.474	93.182	96.097	93.766	94.089	94.089	94.089	94.089	93.039	95.742	96.014	95.433	95.765	94.415	94.386	94.089	94.089	94.089	94.089	95.236	94.383	93.305	93.248	94.821	94.875	95.757	93.034
		Year 11	93.467	94.688	91.164	90.514	95.169	90.518	89.888	93.449	93.449	93.449	90.898	93.806	92.129	93.347	89.031	93.806	93.806	93.951	93.806	95.996	93.175	92.87	95.925	93.48	93.806	93.806	93.806	93.806	92.718	95.558	95.847	95.227	95.554	94.152	94.136	93.806	93.806	93.806	93.806	95.019	94.128	92.994	92.928	94.595	94.615	95.582	92.685
		Year 12	93.189	94.469	90.771	90.086	94.959	90.096	89.434	93.16	93.16	93.16	90.494	93.532	91.784	93.049	88.535	93.532	93.532	93.695	93.532	95.831	92.885	92.567	95.754	93.202	93.532	93.532	93.532	93.532	92.406	95.377	95.681	95.024	95.348	93.895	93.892	93.532	93.532	93.532	93.532	94.807	93.88	92.693	92.618	94.374	94.362	95.409	92.348
		Year 13	92.918	94.254	90.389	89.673	94.753	89.687	88.994	92.878	92.878	92.878	90.103	93.264	91.45	92.758	88.055	93.264	93.264	93.445	93.264	95.667	92.602	92.271	95.586	92.93	93.264	93.264	93.264	93.264	92.102	95.198	95.516	94.825	95.146	93.645	93.653	93.264	93.264	93.264	93.264	94.599	93.638	92.4	92.316	94.157	94.115	95.238	92.02
		Year 14	92.653	94.043	90.018	89.271	94.551	89.29	88.568	92.604	92.604	92.604	89.723	93.002	91.124	92.475	87.59	93.002	93.002	93.2	93.002	95.505	92.326	91.983	95.419	92.665	93.002	93.002	93.002	93.002	91.805	95.021	95.353	94.63	94.947	93.4	93.418	93.002	93.002	93.002	93.002	94.394	93.401	92.114	92.021	93.944	93.873	95.068	91.702
		Year 15	92.394	93.835	89.657	88.88	94.352	88.904	88.153	92.335	92.335	92.335	89.352	92.746	90.806	92.199	87.137	92.746	92.746	92.961	92.746	95.343	92.056	91.701	95.253	92.405	92.746	92.746	92.746	92.746	91.516	94.846	95.191	94.437	94.752	93.16	93.188	92.746	92.746	92.746	92.746	94.193	93.168	91.834	91.734	93.734	93.637	94.899	91.391
		Year 16	92.139	93.631	89.304	88.499	94.156	88.527	87.749	92.072	92.072	92.072	88.991	92.495	90.495	91.928	86.697	92.495	92.495	92.725	92.495	95.182	91.791	91.425	95.089	92.151	92.495	92.495	92.495	92.495	91.232	94.672	95.029	94.246	94.559	92.924	92.963	92.495	92.495	92.495	92.495	93.995	92.939	91.56	91.452	93.528	93.405	94.732	91.088
		Year 17	91.89	93.429	88.96	88.127	93.962	88.159	87.354	91.814	91.814	91.814	88.638	92.249	90.191	91.663	86.268	92.249	92.249	92.494	92.249	95.022	91.531	91.154	94.925	91.901	92.249	92.249	92.249	92.249	90.954	94.501	94.869	94.058	94.369	92.693	92.74	92.249	92.249	92.249	92.249	93.799	92.714	91.291	91.176	93.324	93.178	94.567	90.791
		Year 18	91.644	93.23	88.622	87.763	93.771	87.799	86.968	91.561	91.561	91.561	88.292	92.007	89.893	91.403	85.848	92.007	92.007	92.266	92.007	94.863	91.276	90.889	94.763	91.655	92.007	92.007	92.007	92.007	90.682	94.33	94.709	93.872	94.181	92.465	92.521	92.007	92.007	92.007	92.007	93.605	92.492	91.028	90.906	93.124	92.954	94.402	90.501
		Year 19	91.403	93.034	88.292	87.406	93.582	87.446	86.59	91.312	91.312	91.312	87.953	91.77	89.6	91.147	85.437	91.77	91.77	92.041	91.77	94.704	91.025	90.627	94.601	91.414	91.77	91.77	91.77	91.77	90.414	94.161	94.55	93.688	93.996	92.241	92.306	91.77	91.77	91.77	91.77	93.414	92.274	90.768	90.64	92.925	92.734	94.238	90.216
		Year 20	91.165	92.839	87.967	87.056	93.395	87.1	86.22	91.067	91.067	91.067	87.621	91.535	89.313	90.895	85.034	91.535	91.535	91.82	91.535	94.546	90.778	90.37	94.441	91.176	91.535	91.535	91.535	91.535	90.15	93.994	94.392	93.506	93.812	92.02	92.093	91.535	91.535	91.535	91.535	93.226	92.058	90.513	90.378	92.729	92.517	94.075	89.935
Immediate charging	Mid-size BEV, daily driving of 25-33% EV range	Year 0	100	100	100	100	100	100	100	100	100	100	100	100	100	100	100	100	100	100	100	100	100	100	100	100	100	100	100	100	100	100	100	100	100	100	100	100	100	100	100	100	100	100	100	100	100	100	100
		Year 1	96.857	97.171	96.416	96.329	97.56	96.188	96.1	97.073	97.073	97.073	96.282	97.226	96.571	97.154	95.934	97.226	97.226	97.004	97.226	97.658	96.744	96.631	97.678	96.881	97.226	97.226	97.226	97.226	96.627	97.477	97.514	97.489	97.951	97.273	97	97.226	97.226	97.226	97.226	97.431	97.064	96.748	96.867	97.103	97.806	97.362	97.19
		Year 2	96.336	96.798	95.557	95.359	97.197	95.257	95.062	96.504	96.504	96.504	95.404	96.689	95.865	96.546	94.76	96.689	96.689	96.539	96.689	97.404	96.195	96.05	97.412	96.358	96.689	96.689	96.689	96.689	96.02	97.188	97.26	97.147	97.58	96.789	96.567	96.689	96.689	96.689	96.689	97.067	96.618	96.165	96.246	96.728	97.292	97.094	96.441
		Year 3	95.864	96.449	94.819	94.538	96.857	94.459	94.185	95.995	95.995	95.995	94.647	96.209	95.244	96.011	93.782	96.209	96.209	96.112	96.209	97.157	95.698	95.527	97.154	95.883	96.209	96.209	96.209	96.209	95.475	96.911	97.012	96.826	97.237	96.351	96.167	96.209	96.209	96.209	96.209	96.725	96.207	95.642	95.694	96.375	96.838	96.833	95.802
		Year 4	95.425	96.117	94.156	93.808	96.536	93.746	93.407	95.529	95.529	95.529	93.969	95.767	94.679	95.522	92.92	95.767	95.767	95.714	95.767	96.913	95.238	95.044	96.902	95.443	95.767	95.767	95.767	95.767	94.974	96.642	96.768	96.519	96.915	95.945	95.791	95.767	95.767	95.767	95.767	96.401	95.822	95.16	95.19	96.04	96.423	96.579	95.23
		Year 5	95.013	95.798	93.548	93.141	96.228	93.093	92.697	95.093	95.093	95.093	93.346	95.353	94.155	95.068	92.138	95.353	95.353	95.337	95.353	96.674	94.806	94.591	96.655	95.03	95.353	95.353	95.353	95.353	94.507	96.38	96.528	96.224	96.609	95.562	95.433	95.353	95.353	95.353	95.353	96.091	95.457	94.709	94.72	95.719	96.036	96.329	94.705
		Year 6	94.62	95.491	92.981	92.521	95.932	92.485	92.038	94.681	94.681	94.681	92.765	94.961	93.664	94.641	91.415	94.961	94.961	94.976	94.961	96.437	94.396	94.163	96.412	94.637	94.961	94.961	94.961	94.961	94.064	96.123	96.292	95.938	96.314	95.197	95.09	94.961	94.961	94.961	94.961	95.792	95.108	94.282	94.278	95.409	95.67	96.084	94.215
		Year 7	94.245	95.194	92.445	91.939	95.644	91.911	91.419	94.288	94.288	94.288	92.217	94.587	93.197	94.234	90.737	94.587	94.587	94.63	94.587	96.203	94.005	93.754	96.173	94.26	94.587	94.587	94.587	94.587	93.643	95.872	96.058	95.66	96.028	94.848	94.759	94.587	94.587	94.587	94.587	95.502	94.773	93.875	93.856	95.109	95.321	95.843	93.752
		Year 8	93.883	94.904	91.936	91.386	95.364	91.367	90.833	93.911	93.911	93.911	91.695	94.227	92.751	93.844	90.096	94.227	94.227	94.296	94.227	95.972	93.628	93.361	95.937	93.898	94.227	94.227	94.227	94.227	93.238	95.625	95.826	95.389	95.751	94.511	94.439	94.227	94.227	94.227	94.227	95.219	94.448	93.484	93.453	94.817	94.986	95.604	93.312
		Year 9	93.533	94.621	91.448	90.857	95.091	90.846	90.272	93.547	93.547	93.547	91.196	93.88	92.323	93.469	89.485	93.88	93.88	93.971	93.88	95.742	93.264	92.981	95.703	93.547	93.88	93.88	93.88	93.88	92.848	95.382	95.595	95.124	95.481	94.185	94.128	93.88	93.88	93.88	93.88	94.943	94.132	93.107	93.064	94.532	94.662	95.368	92.889
		Year 10	93.193	94.344	90.979	90.35	94.823	90.345	89.735	93.195	93.195	93.195	90.715	93.542	91.909	93.106	88.899	93.542	93.542	93.655	93.542	95.513	92.91	92.614	95.472	93.207	93.542	93.542	93.542	93.542	92.471	95.141	95.367	94.863	95.216	93.868	93.824	93.542	93.542	93.542	93.542	94.673	93.824	92.741	92.688	94.253	94.347	95.135	92.482
		Year 11	92.861	94.072	90.526	89.86	94.56	89.861	89.216	92.852	92.852	92.852	90.251	93.214	91.508	92.753	88.335	93.214	93.214	93.346	93.214	95.286	92.566	92.256	95.242	92.875	93.214	93.214	93.214	93.214	92.104	94.904	95.14	94.607	94.956	93.559	93.528	93.214	93.214	93.214	93.214	94.408	93.524	92.386	92.323	93.979	94.041	94.904	92.088
		Year 12	92.538	93.805	90.086	89.386	94.301	89.393	88.715	92.518	92.518	92.518	89.801	92.894	91.118	92.41	87.79	92.894	92.894	93.045	92.894	95.06	92.231	91.908	95.014	92.552	92.894	92.894	92.894	92.894	91.746	94.669	94.914	94.355	94.7	93.256	93.237	92.894	92.894	92.894	92.894	94.147	93.23	92.039	91.967	93.71	93.742	94.674	91.706
		Year 13	92.221	93.542	89.658	88.926	94.046	88.938	88.228	92.191	92.191	92.191	89.364	92.581	90.739	92.075	87.262	92.581	92.581	92.749	92.581	94.835	91.902	91.567	94.787	92.235	92.581	92.581	92.581	92.581	91.397	94.435	94.689	94.106	94.449	92.96	92.951	92.581	92.581	92.581	92.581	93.89	92.941	91.701	91.62	93.444	93.449	94.446	91.334
		Year 14	91.911	93.283	89.242	88.478	93.794	88.495	87.754	91.871	91.871	91.871	88.937	92.274	90.368	91.747	86.748	92.274	92.274	92.458	92.274	94.611	91.581	91.234	94.562	91.924	92.274	92.274	92.274	92.274	91.056	94.204	94.465	93.86	94.2	92.669	92.67	92.274	92.274	92.274	92.274	93.636	92.657	91.369	91.281	93.183	93.162	94.22	90.97
		Year 15	91.606	93.026	88.835	88.041	93.546	88.062	87.292	91.557	91.557	91.557	88.521	91.973	90.004	91.425	86.248	91.973	91.973	92.172	91.973	94.387	91.265	90.906	94.337	91.619	91.973	91.973	91.973	91.973	90.721	93.975	94.242	93.616	93.955	92.383	92.394	91.973	91.973	91.973	91.973	93.385	92.377	91.044	90.948	92.925	92.88	93.994	90.615
		Year 16	91.306	92.773	88.436	87.613	93.3	87.639	86.841	91.249	91.249	91.249	88.114	91.676	89.649	91.109	85.759	91.676	91.676	91.89	91.676	94.164	90.955	90.585	94.114	91.318	91.676	91.676	91.676	91.676	90.392	93.747	94.02	93.375	93.712	92.101	92.121	91.676	91.676	91.676	91.676	93.138	92.102	90.725	90.621	92.67	92.602	93.77	90.267
		Year 17	91.01	92.523	88.046	87.194	93.056	87.224	86.399	90.946	90.946	90.946	87.714	91.384	89.299	90.799	85.281	91.384	91.384	91.612	91.384	93.942	90.65	90.269	93.891	91.023	91.384	91.384	91.384	91.384	90.069	93.52	93.798	93.136	93.471	91.823	91.851	91.384	91.384	91.384	91.384	92.892	91.83	90.411	90.3	92.418	92.328	93.547	89.925
		Year 18	90.719	92.274	87.663	86.784	92.815	86.817	85.966	90.647	90.647	90.647	87.323	91.097	88.956	90.493	84.813	91.097	91.097	91.337	91.097	93.72	90.349	89.958	93.669	90.731	91.097	91.097	91.097	91.097	89.751	93.294	93.576	92.899	93.233	91.549	91.585	91.097	91.097	91.097	91.097	92.649	91.561	90.101	89.984	92.168	92.058	93.325	89.589
		Year 19	90.431	92.029	87.286	86.38	92.576	86.418	85.54	90.352	90.352	90.352	86.938	90.813	88.617	90.192	84.354	90.813	90.813	91.066	90.813	93.499	90.052	89.651	93.448	90.444	90.813	90.813	90.813	90.813	89.437	93.07	93.355	92.664	92.997	91.278	91.322	90.813	90.813	90.813	90.813	92.408	91.296	89.797	89.673	91.921	91.791	93.103	89.259
		Year 20	90.147	91.785	86.915	85.984	92.339	86.025	85.122	90.061	90.061	90.061	86.559	90.532	88.284	89.894	83.902	90.532	90.532	90.798	90.532	93.277	89.758	89.348	93.227	90.159	90.532	90.532	90.532	90.532	89.128	92.847	93.135	92.431	92.763	91.011	91.062	90.532	90.532	90.532	90.532	92.169	91.033	89.496	89.366	91.676	91.528	92.882	88.934
Immediate charging	Mid-size BEV, daily driving of 33-50% EV range	Year 0	100	100	100	100	100	100	100	100	100	100	100	100	100	100	100	100	100	100	100	100	100	100	100	100	100	100	100	100	100	100	100	100	100	100	100	100	100	100	100	100	100	100	100	100	100	100	100
		Year 1	96.956	97.26	96.529	96.445	97.637	96.308	96.223	97.166	97.166	97.166	96.4	97.314	96.679	97.244	96.061	97.314	97.314	97.099	97.314	97.731	96.847	96.737	97.751	96.979	97.314	97.314	97.314	97.314	96.734	97.556	97.592	97.568	98.017	97.359	97.095	97.314	97.314	97.314	97.314	97.513	97.156	96.851	96.966	97.195	97.876	97.445	97.28
		Year 2	96.45	96.897	95.697	95.505	97.282	95.406	95.217	96.613	96.613	96.613	95.548	96.792	95.994	96.654	94.924	96.792	96.792	96.646	96.792	97.481	96.313	96.173	97.489	96.471	96.792	96.792	96.792	96.792	96.144	97.273	97.341	97.234	97.654	96.889	96.673	96.792	96.792	96.792	96.792	97.156	96.722	96.284	96.363	96.828	97.376	97.181	96.553
		Year 3	95.991	96.555	94.98	94.709	96.951	94.633	94.367	96.118	96.118	96.118	94.815	96.325	95.391	96.134	93.977	96.325	96.325	96.231	96.325	97.236	95.83	95.664	97.234	96.009	96.325	96.325	96.325	96.325	95.615	97	97.096	96.919	97.319	96.462	96.283	96.325	96.325	96.325	96.325	96.823	96.322	95.776	95.827	96.484	96.934	96.924	95.933
		Year 4	95.564	96.23	94.338	94.001	96.636	93.941	93.613	95.665	95.665	95.665	94.157	95.895	94.843	95.659	93.142	95.895	95.895	95.842	95.895	96.996	95.383	95.195	96.986	95.581	95.895	95.895	95.895	95.895	95.128	96.735	96.855	96.619	97.004	96.066	95.916	95.895	95.895	95.895	95.895	96.506	95.947	95.307	95.337	96.156	96.53	96.673	95.378
		Year 5	95.162	95.919	93.748	93.355	96.335	93.308	92.925	95.241	95.241	95.241	93.553	95.492	94.335	95.218	92.384	95.492	95.492	95.475	95.492	96.759	94.963	94.755	96.742	95.179	95.492	95.492	95.492	95.492	94.673	96.478	96.618	96.33	96.703	95.693	95.567	95.492	95.492	95.492	95.492	96.202	95.591	94.869	94.881	95.842	96.153	96.427	94.868
		Year 6	94.78	95.619	93.197	92.754	96.045	92.718	92.286	94.84	94.84	94.84	92.989	95.11	93.857	94.802	91.683	95.11	95.11	95.123	95.11	96.525	94.564	94.338	96.503	94.796	95.11	95.11	95.11	95.11	94.243	96.226	96.384	96.05	96.415	95.338	95.232	95.11	95.11	95.11	95.11	95.909	95.251	94.454	94.45	95.54	95.796	96.185	94.392
		Year 7	94.414	95.328	92.678	92.188	95.763	92.161	91.686	94.457	94.457	94.457	92.456	94.746	93.404	94.406	91.026	94.746	94.746	94.786	94.746	96.293	94.182	93.94	96.266	94.429	94.746	94.746	94.746	94.746	93.833	95.978	96.152	95.778	96.135	94.997	94.91	94.746	94.746	94.746	94.746	95.625	94.923	94.058	94.041	95.246	95.456	95.947	93.942
		Year 8	94.061	95.044	92.183	91.652	95.488	91.633	91.117	94.09	94.09	94.09	91.95	94.395	92.97	94.026	90.404	94.395	94.395	94.459	94.395	96.063	93.815	93.558	96.033	94.076	94.395	94.395	94.395	94.395	93.44	95.735	95.922	95.512	95.863	94.669	94.597	94.395	94.395	94.395	94.395	95.349	94.606	93.677	93.648	94.96	95.128	95.712	93.513
		Year 9	93.72	94.767	91.709	91.139	95.22	91.127	90.573	93.735	93.735	93.735	91.465	94.056	92.553	93.661	89.812	94.056	94.056	94.142	94.056	95.835	93.461	93.188	95.802	93.734	94.056	94.056	94.056	94.056	93.06	95.495	95.695	95.251	95.598	94.35	94.293	94.056	94.056	94.056	94.056	95.078	94.297	93.309	93.269	94.681	94.812	95.479	93.102
		Year 10	93.388	94.496	91.254	90.646	94.957	90.641	90.051	93.392	93.392	93.392	90.999	93.727	92.151	93.307	89.244	93.727	93.727	93.834	93.727	95.609	93.116	92.83	95.573	93.402	93.727	93.727	93.727	93.727	92.692	95.258	95.468	94.995	95.338	94.041	93.996	93.727	93.727	93.727	93.727	94.813	93.997	92.953	92.903	94.407	94.505	95.248	92.706
		Year 11	93.065	94.229	90.813	90.171	94.699	90.171	89.548	93.058	93.058	93.058	90.548	93.407	91.761	92.964	88.697	93.407	93.407	93.532	93.407	95.384	92.781	92.482	95.345	93.079	93.407	93.407	93.407	93.407	92.335	95.024	95.243	94.744	95.083	93.738	93.706	93.407	93.407	93.407	93.407	94.553	93.703	92.607	92.548	94.139	94.206	95.02	92.323
		Year 12	92.75	93.967	90.386	89.71	94.445	89.716	89.062	92.732	92.732	92.732	90.111	93.095	91.382	92.629	88.168	93.095	93.095	93.237	93.095	95.16	92.454	92.142	95.12	92.763	93.095	93.095	93.095	93.095	91.987	94.792	95.02	94.496	94.832	93.443	93.422	93.095	93.095	93.095	93.095	94.297	93.415	92.27	92.201	93.875	93.913	94.793	91.951
		Year 13	92.441	93.709	89.97	89.263	94.195	89.274	88.589	92.413	92.413	92.413	89.686	92.789	91.012	92.302	87.656	92.789	92.789	92.948	92.789	94.937	92.134	91.81	94.895	92.454	92.789	92.789	92.789	92.789	91.647	94.562	94.797	94.251	94.584	93.153	93.142	92.789	92.789	92.789	92.789	94.044	93.133	91.94	91.863	93.615	93.627	94.568	91.589
		Year 14	92.138	93.455	89.565	88.828	93.948	88.844	88.129	92.101	92.101	92.101	89.271	92.489	90.651	91.982	87.157	92.489	92.489	92.664	92.489	94.714	91.82	91.485	94.672	92.15	92.489	92.489	92.489	92.489	91.314	94.334	94.575	94.009	94.34	92.869	92.867	92.489	92.489	92.489	92.489	93.795	92.855	91.616	91.532	93.359	93.346	94.344	91.235
		Year 15	91.84	93.203	89.169	88.403	93.704	88.423	87.68	91.795	91.795	91.795	88.867	92.195	90.298	91.668	86.672	92.195	92.195	92.384	92.195	94.493	91.512	91.166	94.45	91.852	92.195	92.195	92.195	92.195	90.988	94.107	94.354	93.769	94.099	92.589	92.597	92.195	92.195	92.195	92.195	93.549	92.582	91.299	91.208	93.106	93.07	94.121	90.889
		Year 16	91.547	92.955	88.782	87.988	93.462	88.012	87.242	91.494	91.494	91.494	88.471	91.905	89.951	91.36	86.197	91.905	91.905	92.108	91.905	94.271	91.209	90.853	94.229	91.559	91.905	91.905	91.905	91.905	90.667	93.882	94.133	93.532	93.86	92.313	92.33	91.905	91.905	91.905	91.905	93.306	92.312	90.988	90.889	92.856	92.798	93.899	90.55
		Year 17	91.258	92.709	88.402	87.581	93.223	87.609	86.813	91.198	91.198	91.198	88.082	91.62	89.611	91.057	85.733	91.62	91.62	91.836	91.62	94.051	90.911	90.544	94.008	91.27	91.62	91.62	91.62	91.62	90.352	93.658	93.913	93.297	93.623	92.042	92.066	91.62	91.62	91.62	91.62	93.065	92.046	90.682	90.576	92.608	92.53	93.678	90.217
		Year 18	90.974	92.465	88.03	87.182	92.986	87.214	86.392	90.906	90.906	90.906	87.702	91.339	89.276	90.759	85.279	91.339	91.339	91.568	91.339	93.831	90.617	90.241	93.788	90.986	91.339	91.339	91.339	91.339	90.042	93.435	93.693	93.064	93.389	91.773	91.805	91.339	91.339	91.339	91.339	92.826	91.783	90.38	90.268	92.363	92.266	93.458	89.89
		Year 19	90.692	92.224	87.663	86.79	92.75	86.825	85.979	90.618	90.618	90.618	87.327	91.062	88.947	90.465	84.833	91.062	91.062	91.302	91.062	93.611	90.327	89.941	93.569	90.704	91.062	91.062	91.062	91.062	89.736	93.214	93.474	92.833	93.156	91.508	91.547	91.062	91.062	91.062	91.062	92.589	91.523	90.082	89.964	92.12	92.005	93.239	89.568
		Year 20	90.415	91.984	87.303	86.404	92.517	86.443	85.572	90.334	90.334	90.334	86.959	90.787	88.622	90.174	84.394	90.787	90.787	91.04	90.787	93.391	90.041	89.645	93.35	90.427	90.787	90.787	90.787	90.787	89.434	92.993	93.255	92.603	92.926	91.246	91.292	90.787	90.787	90.787	90.787	92.354	91.265	89.788	89.665	91.879	91.746	93.021	89.25
Immediate charging	Mid-size BEV, daily driving of 50-100% EV range	Year 0	100	100	100	100	100	100	100	100	100	100	100	100	100	100	100	100	100	100	100	100	100	100	100	100	100	100	100	100	100	100	100	100	100	100	100	100	100	100	100	100	100	100	100	100	100	100	100
		Year 1	96.787	97.1	96.345	96.257	97.488	96.115	96.027	97.002	97.002	97.002	96.209	97.155	96.5	97.083	95.858	97.155	97.155	96.933	97.155	97.586	96.674	96.56	97.606	96.811	97.155	97.155	97.155	97.155	96.557	97.406	97.442	97.417	97.879	97.204	96.929	97.155	97.155	97.155	97.155	97.36	96.992	96.678	96.796	97.033	97.734	97.291	97.117
		Year 2	96.168	96.617	95.4	95.204	97.013	95.099	94.906	96.338	96.338	96.338	95.245	96.522	95.704	96.383	94.603	96.522	96.522	96.366	96.522	97.191	96.028	95.884	97.205	96.19	96.522	96.522	96.522	96.522	95.855	96.992	97.049	96.961	97.395	96.621	96.392	96.522	96.522	96.522	96.522	96.883	96.443	96	96.082	96.547	97.122	96.891	96.282
		Year 3	95.601	96.16	94.58	94.303	96.564	94.221	93.949	95.738	95.738	95.738	94.407	95.949	94.997	95.758	93.547	95.949	95.949	95.842	95.949	96.803	95.438	95.27	96.814	95.621	95.949	95.949	95.949	95.949	95.221	96.59	96.662	96.527	96.944	96.086	95.891	95.949	95.949	95.949	95.949	96.433	95.933	95.386	95.441	96.088	96.574	96.501	95.56
		Year 4	95.07	95.723	93.837	93.494	96.135	93.428	93.093	95.182	95.182	95.182	93.648	95.415	94.348	95.182	92.608	95.415	95.415	95.347	95.415	96.42	94.888	94.698	96.43	95.089	95.415	95.415	95.415	95.415	94.632	96.199	96.281	96.109	96.514	95.584	95.416	95.415	95.415	95.415	95.415	96.002	95.451	94.815	94.85	95.648	96.066	96.118	94.906
		Year 5	94.566	95.3	93.148	92.748	95.72	92.695	92.304	94.657	94.657	94.657	92.945	94.91	93.74	94.641	91.749	94.91	94.91	94.874	94.91	96.04	94.366	94.157	96.05	94.584	94.91	94.91	94.91	94.91	94.077	95.814	95.903	95.703	96.099	95.107	94.96	94.91	94.91	94.91	94.91	95.585	94.989	94.276	94.294	95.222	95.586	95.739	94.298
		Year 6	94.082	94.888	92.499	92.049	95.316	92.006	91.566	94.156	94.156	94.156	92.283	94.427	93.164	94.125	90.947	94.427	94.427	94.419	94.427	95.663	93.866	93.639	95.674	94.099	94.427	94.427	94.427	94.427	93.547	95.436	95.527	95.307	95.696	94.648	94.519	94.427	94.427	94.427	94.427	95.179	94.543	93.76	93.764	94.808	95.127	95.365	93.725
		Year 7	93.614	94.485	91.882	91.385	94.92	91.352	90.867	93.673	93.673	93.673	91.653	93.962	92.612	93.63	90.19	93.962	93.962	93.977	93.962	95.287	93.383	93.141	95.301	93.631	93.962	93.962	93.962	93.962	93.037	95.061	95.154	94.918	95.302	94.204	94.09	93.962	93.962	93.962	93.962	94.782	94.11	93.264	93.255	94.404	94.684	94.994	93.179
		Year 8	93.16	94.089	91.29	90.751	94.532	90.725	90.2	93.206	93.206	93.206	91.049	93.509	92.081	93.152	89.468	93.509	93.509	93.546	93.509	94.913	92.916	92.659	94.93	93.176	93.509	93.509	93.509	93.509	92.545	94.69	94.781	94.535	94.915	93.771	93.671	93.509	93.509	93.509	93.509	94.392	93.687	92.784	92.764	94.006	94.253	94.625	92.654
		Year 9	92.716	93.7	90.719	90.141	94.149	90.122	89.558	92.751	92.751	92.751	90.466	93.069	91.566	92.687	88.775	93.069	93.069	93.124	93.069	94.539	92.46	92.189	94.561	92.732	93.069	93.069	93.069	93.069	92.065	94.322	94.41	94.157	94.533	93.349	93.26	93.069	93.069	93.069	93.069	94.007	93.273	92.316	92.286	93.616	93.833	94.258	92.146
		Year 10	92.282	93.316	90.165	89.55	93.771	89.537	88.937	92.306	92.306	92.306	89.902	92.638	91.066	92.233	88.107	92.638	92.638	92.711	92.638	94.166	92.014	91.731	94.192	92.298	92.638	92.638	92.638	92.638	91.598	93.956	94.039	93.783	94.157	92.934	92.857	92.638	92.638	92.638	92.638	93.628	92.866	91.86	91.82	93.23	93.421	93.893	91.652
		Year 11	91.856	92.936	89.627	88.976	93.396	88.97	88.335	91.871	91.871	91.871	89.353	92.215	90.577	91.789	87.46	92.215	92.215	92.304	92.215	93.793	91.577	91.282	93.825	91.872	92.215	92.215	92.215	92.215	91.14	93.592	93.669	93.413	93.784	92.527	92.459	92.215	92.215	92.215	92.215	93.252	92.465	91.413	91.365	92.849	93.017	93.528	91.171
		Year 12	91.437	92.561	89.101	88.417	93.025	88.416	87.749	91.443	91.443	91.443	88.817	91.799	90.099	91.353	86.83	91.799	91.799	91.902	91.799	93.42	91.147	90.841	93.458	91.452	91.799	91.799	91.799	91.799	90.691	93.23	93.299	93.045	93.415	92.125	92.066	91.799	91.799	91.799	91.799	92.88	92.07	90.973	90.918	92.472	92.619	93.165	90.7
		Year 13	91.024	92.188	88.586	87.871	92.657	87.874	87.176	91.022	91.022	91.022	88.293	91.389	89.629	90.925	86.216	91.389	91.389	91.506	91.389	93.047	90.724	90.407	93.091	91.039	91.389	91.389	91.389	91.389	90.25	92.868	92.928	92.68	93.048	91.729	91.678	91.389	91.389	91.389	91.389	92.511	91.679	90.541	90.478	92.098	92.226	92.802	90.239
		Year 14	90.616	91.818	88.082	87.336	92.291	87.343	86.615	90.606	90.606	90.606	87.779	90.985	89.168	90.502	85.616	90.985	90.985	91.114	90.985	92.673	90.307	89.979	92.724	90.631	90.985	90.985	90.985	90.985	89.815	92.507	92.557	92.316	92.683	91.337	91.293	90.985	90.985	90.985	90.985	92.144	91.292	90.116	90.046	91.726	91.837	92.439	89.785
		Year 15	90.213	91.45	87.586	86.81	91.928	86.822	86.065	90.196	90.196	90.196	87.273	90.585	88.713	90.085	85.027	90.585	90.585	90.726	90.585	92.299	89.895	89.556	92.357	90.227	90.585	90.585	90.585	90.585	89.386	92.147	92.186	91.955	92.32	90.949	90.912	90.585	90.585	90.585	90.585	91.779	90.909	89.695	89.619	91.357	91.452	92.076	89.338
		Year 16	89.813	91.084	87.097	86.293	91.565	86.309	85.525	89.79	89.79	89.79	86.776	90.189	88.265	89.673	84.449	90.189	90.189	90.341	90.189	91.924	89.487	89.139	91.99	89.828	90.189	90.189	90.189	90.189	88.962	91.787	91.814	91.594	91.959	90.565	90.534	90.189	90.189	90.189	90.189	91.416	90.529	89.28	89.197	90.991	91.071	91.714	88.898
		Year 17	89.418	90.72	86.616	85.784	91.204	85.804	84.992	89.388	89.388	89.388	86.286	89.796	87.822	89.265	83.881	89.796	89.796	89.959	89.796	91.548	89.083	88.726	91.623	89.432	89.796	89.796	89.796	89.796	88.543	91.428	91.442	91.235	91.599	90.183	90.158	89.796	89.796	89.796	89.796	91.054	90.151	88.868	88.78	90.625	90.693	91.351	88.463
		Year 18	89.025	90.357	86.14	85.282	90.845	85.306	84.468	88.989	88.989	88.989	85.802	89.407	87.384	88.861	83.321	89.407	89.407	89.579	89.407	91.172	88.682	88.316	91.254	89.039	89.407	89.407	89.407	89.407	88.127	91.068	91.068	90.876	91.24	89.804	89.784	89.407	89.407	89.407	89.407	90.694	89.776	88.461	88.367	90.262	90.317	90.987	88.032
		Year 19	88.635	89.995	85.67	84.786	90.486	84.814	83.95	88.594	88.594	88.594	85.324	89.021	86.95	88.461	82.769	89.021	89.021	89.202	89.021	90.794	88.284	87.91	90.886	88.649	89.021	89.021	89.021	89.021	87.715	90.708	90.694	90.519	90.882	89.427	89.412	89.021	89.021	89.021	89.021	90.335	89.403	88.056	87.957	89.9	89.944	90.624	87.606
		Year 20	88.248	89.635	85.205	84.296	90.128	84.327	83.438	88.202	88.202	88.202	84.851	88.636	86.52	88.063	82.224	88.636	88.636	88.827	88.636	90.415	87.89	87.507	90.516	88.262	88.636	88.636	88.636	88.636	87.307	90.348	90.319	90.161	90.524	89.052	89.042	88.636	88.636	88.636	88.636	89.976	89.031	87.655	87.551	89.538	89.572	90.259	87.184
Immediate charging	Mid-size BEV, daily driving of 100-200% EV range	Year 0	100	100	100	100	100	100	100	100	100	100	100	100	100	100	100	100	100	100	100	100	100	100	100	100	100	100	100	100	100	100	100	100	100	100	100	100	100	100	100	100	100	100	100	100	100	100	100
		Year 1	96.88	97.184	96.451	96.367	97.561	96.228	96.142	97.09	97.09	97.09	96.32	97.238	96.602	97.168	95.979	97.238	97.238	97.022	97.238	97.655	96.77	96.66	97.675	96.903	97.238	97.238	97.238	97.238	96.657	97.481	97.515	97.492	97.941	97.286	97.018	97.238	97.238	97.238	97.238	97.437	97.08	96.775	96.889	97.119	97.8	97.369	97.201
		Year 2	96.275	96.71	95.532	95.342	97.093	95.24	95.053	96.44	96.44	96.44	95.382	96.619	95.826	96.485	94.759	96.619	96.619	96.467	96.619	97.263	96.139	96	97.278	96.296	96.619	96.619	96.619	96.619	95.972	97.071	97.125	97.042	97.465	96.714	96.492	96.619	96.619	96.619	96.619	96.968	96.542	96.113	96.192	96.642	97.202	96.973	96.388
		Year 3	95.721	96.261	94.733	94.465	96.652	94.385	94.122	95.855	95.855	95.855	94.566	96.058	95.136	95.874	93.733	96.058	96.058	95.954	96.058	96.878	95.563	95.4	96.89	95.74	96.058	96.058	96.058	96.058	95.353	96.674	96.742	96.615	97.02	96.191	96.001	96.058	96.058	96.058	96.058	96.525	96.042	95.513	95.567	96.19	96.665	96.587	95.684
		Year 4	95.201	95.83	94.009	93.678	96.229	93.613	93.289	95.311	95.311	95.311	93.827	95.536	94.503	95.311	92.82	95.536	95.536	95.469	95.536	96.497	95.025	94.841	96.509	95.22	95.536	95.536	95.536	95.536	94.778	96.287	96.363	96.203	96.597	95.699	95.534	95.536	95.536	95.536	95.536	96.101	95.569	94.955	94.989	95.757	96.167	96.207	95.045
		Year 5	94.707	95.413	93.338	92.951	95.821	92.899	92.521	94.797	94.797	94.797	93.141	95.042	93.91	94.782	91.984	95.042	95.042	95.005	95.042	96.12	94.514	94.312	96.132	94.725	95.042	95.042	95.042	95.042	94.235	95.907	95.987	95.803	96.188	95.231	95.087	95.042	95.042	95.042	95.042	95.69	95.115	94.427	94.446	95.339	95.697	95.832	94.452
		Year 6	94.233	95.008	92.705	92.27	95.422	92.228	91.803	94.306	94.306	94.306	92.496	94.569	93.347	94.278	91.203	94.569	94.569	94.558	94.569	95.745	94.024	93.806	95.759	94.25	94.569	94.569	94.569	94.569	93.717	95.532	95.614	95.412	95.791	94.781	94.654	94.569	94.569	94.569	94.569	95.29	94.677	93.923	93.928	94.931	95.246	95.46	93.893
		Year 7	93.775	94.611	92.103	91.624	95.032	91.591	91.122	93.834	93.834	93.834	91.882	94.112	92.809	93.793	90.467	94.112	94.112	94.124	94.112	95.371	93.552	93.318	95.388	93.791	94.112	94.112	94.112	94.112	93.218	95.161	95.243	95.028	95.402	94.345	94.232	94.112	94.112	94.112	94.112	94.898	94.252	93.437	93.43	94.533	94.811	95.092	93.359
		Year 8	93.329	94.221	91.526	91.005	94.649	90.98	90.472	93.376	93.376	93.376	91.293	93.668	92.29	93.324	89.764	93.668	93.668	93.701	93.668	94.999	93.094	92.846	95.02	93.345	93.668	93.668	93.668	93.668	92.736	94.793	94.873	94.65	95.019	93.92	93.82	93.668	93.668	93.668	93.668	94.513	93.836	92.967	92.949	94.141	94.388	94.726	92.845
		Year 9	92.894	93.838	90.969	90.41	94.271	90.391	89.846	92.93	92.93	92.93	90.724	93.236	91.787	92.869	89.09	93.236	93.236	93.286	93.236	94.628	92.647	92.386	94.653	92.91	93.236	93.236	93.236	93.236	92.267	94.429	94.503	94.276	94.643	93.505	93.416	93.236	93.236	93.236	93.236	94.134	93.429	92.509	92.481	93.756	93.975	94.362	92.349
		Year 10	92.468	93.459	90.429	89.834	93.897	89.822	89.242	92.494	92.494	92.494	90.174	92.813	91.297	92.424	88.44	92.813	92.813	92.88	92.813	94.256	92.21	91.937	94.287	92.484	92.813	92.813	92.813	92.813	91.809	94.066	94.135	93.907	94.271	93.097	93.019	92.813	92.813	92.813	92.813	93.759	93.029	92.062	92.025	93.376	93.57	93.999	91.866
		Year 11	92.05	93.084	89.903	89.275	93.527	89.268	88.655	92.066	92.066	92.066	89.638	92.398	90.819	91.989	87.81	92.398	92.398	92.48	92.398	93.885	91.781	91.497	93.921	92.065	92.398	92.398	92.398	92.398	91.361	93.705	93.766	93.541	93.902	92.697	92.628	92.398	92.398	92.398	92.398	93.388	92.635	91.623	91.579	93	93.172	93.638	91.395
		Year 12	91.639	92.713	89.389	88.73	93.161	88.727	88.083	91.647	91.647	91.647	89.115	91.99	90.351	91.561	87.196	91.99	91.99	92.085	91.99	93.514	91.36	91.064	93.557	91.653	91.99	91.99	91.99	91.99	90.921	93.345	93.398	93.177	93.537	92.302	92.241	91.99	91.99	91.99	91.99	93.021	92.246	91.193	91.141	92.628	92.78	93.277	90.934
		Year 13	91.233	92.345	88.887	88.196	92.797	88.199	87.525	91.233	91.233	91.233	88.603	91.587	89.892	91.141	86.598	91.587	91.587	91.695	91.587	93.142	90.945	90.639	93.192	91.248	91.587	91.587	91.587	91.587	90.489	92.986	93.029	92.816	93.174	91.912	91.859	91.587	91.587	91.587	91.587	92.656	91.861	90.769	90.71	92.259	92.393	92.916	90.482
		Year 14	90.832	91.98	88.394	87.674	92.435	87.681	86.978	90.825	90.825	90.825	88.101	91.189	89.44	90.727	86.013	91.189	91.189	91.31	91.189	92.77	90.535	90.219	92.827	90.847	91.189	91.189	91.189	91.189	90.062	92.628	92.66	92.456	92.813	91.526	91.48	91.189	91.189	91.189	91.189	92.293	91.48	90.352	90.286	91.892	92.011	92.555	90.038
		Year 15	90.436	91.617	87.909	87.161	92.076	87.172	86.442	90.422	90.422	90.422	87.608	90.796	88.995	90.317	85.44	90.796	90.796	90.927	90.796	92.398	90.13	89.805	92.462	90.45	90.796	90.796	90.796	90.796	89.642	92.271	92.291	92.098	92.454	91.145	91.104	90.796	90.796	90.796	90.796	91.933	91.103	89.939	89.867	91.528	91.632	92.195	89.6
		Year 16	90.043	91.255	87.432	86.657	91.717	86.672	85.915	90.024	90.024	90.024	87.122	90.407	88.556	89.913	84.877	90.407	90.407	90.549	90.407	92.024	89.729	89.395	92.097	90.058	90.407	90.407	90.407	90.407	89.226	91.914	91.92	91.741	92.097	90.766	90.732	90.407	90.407	90.407	90.407	91.574	90.728	89.531	89.453	91.166	91.256	91.835	89.169
		Year 17	89.654	90.895	86.961	86.16	91.36	86.179	85.396	89.629	89.629	89.629	86.643	90.021	88.122	89.512	84.324	90.021	90.021	90.172	90.021	91.65	89.333	88.99	91.731	89.668	90.021	90.021	90.021	90.021	88.814	91.557	91.55	91.386	91.74	90.39	90.361	90.021	90.021	90.021	90.021	91.216	90.356	89.128	89.044	90.805	90.883	91.474	88.743
		Year 18	89.268	90.537	86.496	85.67	91.004	85.692	84.884	89.237	89.237	89.237	86.17	89.638	87.693	89.116	83.778	89.638	89.638	89.799	89.638	91.275	88.939	88.588	91.365	89.282	89.638	89.638	89.638	89.638	88.407	91.2	91.178	91.031	91.385	90.017	89.993	89.638	89.638	89.638	89.638	90.86	89.986	88.727	88.639	90.446	90.513	91.113	88.321
		Year 19	88.885	90.18	86.037	85.186	90.649	85.211	84.379	88.849	88.849	88.849	85.703	89.258	87.268	88.722	83.24	89.258	89.258	89.427	89.258	90.899	88.548	88.189	90.998	88.899	89.258	89.258	89.258	89.258	88.003	90.842	90.805	90.676	91.03	89.646	89.626	89.258	89.258	89.258	89.258	90.504	89.618	88.331	88.237	90.088	90.145	90.751	87.903
		Year 20	88.504	89.823	85.582	84.707	90.295	84.736	83.88	88.463	88.463	88.463	85.241	88.88	86.847	88.331	82.709	88.88	88.88	89.057	88.88	90.522	88.161	87.793	90.63	88.518	88.88	88.88	88.88	88.88	87.602	90.485	90.431	90.322	90.676	89.276	89.261	88.88	88.88	88.88	88.88	90.149	89.252	87.936	87.838	89.731	89.779	90.389	87.49
Immediate charging	Large BEV, daily driving of 0-25% EV range	Year 0	100	100	100	100	100	100	100	100	100	100	100	100	100	100	100	100	100	100	100	100	100	100	100	100	100	100	100	100	100	100	100	100	100	100	100	100	100	100	100	100	100	100	100	100	100	100	100
		Year 1	96.937	97.249	96.499	96.414	97.636	96.275	96.188	97.152	97.152	97.152	96.368	97.303	96.653	97.232	96.024	97.303	97.303	97.083	97.303	97.733	96.825	96.713	97.752	96.96	97.303	97.303	97.303	97.303	96.709	97.553	97.59	97.565	98.025	97.348	97.079	97.303	97.303	97.303	97.303	97.508	97.143	96.828	96.948	97.182	97.881	97.439	97.27
		Year 2	96.499	96.968	95.715	95.517	97.365	95.417	95.222	96.662	96.662	96.662	95.564	96.848	96.024	96.703	94.922	96.848	96.848	96.703	96.848	97.595	96.357	96.212	97.597	96.519	96.848	96.848	96.848	96.848	96.181	97.367	97.45	97.318	97.746	96.949	96.733	96.848	96.848	96.848	96.848	97.235	96.783	96.325	96.405	96.897	97.447	97.278	96.595
		Year 3	96.104	96.705	95.046	94.764	97.115	94.689	94.413	96.229	96.229	96.229	94.877	96.444	95.475	96.241	94.011	96.444	96.444	96.357	96.444	97.46	95.937	95.764	97.446	96.123	96.444	96.444	96.444	96.444	95.711	97.189	97.314	97.088	97.492	96.59	96.415	96.444	96.444	96.444	96.444	96.982	96.454	95.877	95.927	96.631	97.07	97.122	96.025
		Year 4	95.74	96.458	94.452	94.101	96.879	94.043	93.702	95.836	95.836	95.836	94.266	96.076	94.98	95.825	93.216	96.076	96.076	96.036	96.076	97.329	95.551	95.355	97.301	95.758	96.076	96.076	96.076	96.076	95.282	97.019	97.181	96.87	97.255	96.26	96.119	96.076	96.076	96.076	96.076	96.745	96.148	95.469	95.494	96.381	96.73	96.971	95.521
		Year 5	95.402	96.224	93.91	93.5	96.657	93.456	93.058	95.472	95.472	95.472	93.71	95.736	94.526	95.441	92.499	95.736	95.736	95.736	95.736	97.201	95.192	94.974	97.159	95.418	95.736	95.736	95.736	95.736	94.886	96.854	97.051	96.663	97.033	95.953	95.84	95.736	95.736	95.736	95.736	96.519	95.861	95.089	95.095	96.143	96.417	96.824	95.064
		Year 6	95.083	95.999	93.409	92.946	96.444	92.913	92.464	95.131	95.131	95.131	93.195	95.416	94.102	95.084	91.841	95.416	95.416	95.451	95.416	97.075	94.855	94.617	97.021	95.098	95.416	95.416	95.416	95.416	94.514	96.694	96.923	96.464	96.823	95.664	95.575	95.416	95.416	95.416	95.416	96.304	95.589	94.734	94.723	95.916	96.125	96.68	94.641
		Year 7	94.78	95.784	92.94	92.428	96.241	92.406	91.911	94.81	94.81	94.81	92.713	95.114	93.703	94.747	91.229	95.114	95.114	95.18	95.114	96.952	94.535	94.279	96.886	94.795	95.114	95.114	95.114	95.114	94.162	96.538	96.798	96.273	96.621	95.389	95.321	95.114	95.114	95.114	95.114	96.097	95.329	94.397	94.371	95.698	95.85	96.54	94.245
		Year 8	94.491	95.576	92.497	91.941	96.044	91.927	91.39	94.504	94.504	94.504	92.257	94.827	93.326	94.427	90.653	94.827	94.827	94.921	94.827	96.83	94.229	93.956	96.753	94.505	94.827	94.827	94.827	94.827	93.828	96.387	96.674	96.087	96.428	95.127	95.078	94.827	94.827	94.827	94.827	95.898	95.081	94.077	94.037	95.487	95.588	96.403	93.871
		Year 9	94.213	95.375	92.075	91.478	95.854	91.472	90.895	94.211	94.211	94.211	91.824	94.551	92.965	94.122	90.107	94.551	94.551	94.672	94.551	96.711	93.937	93.648	96.624	94.227	94.551	94.551	94.551	94.551	93.508	96.239	96.553	95.908	96.242	94.875	94.844	94.551	94.551	94.551	94.551	95.705	94.841	93.77	93.718	95.283	95.338	96.268	93.516
		Year 10	93.946	95.18	91.673	91.037	95.67	91.038	90.423	93.929	93.929	93.929	91.41	94.287	92.619	93.829	89.587	94.287	94.287	94.431	94.287	96.593	93.655	93.351	96.496	93.959	94.287	94.287	94.287	94.287	93.2	96.094	96.433	95.734	96.061	94.633	94.617	94.287	94.287	94.287	94.287	95.518	94.61	93.475	93.411	95.085	95.098	96.135	93.176
		Year 11	93.687	94.99	91.286	90.613	95.491	90.621	89.971	93.658	93.658	93.658	91.013	94.031	92.287	93.547	89.09	94.031	94.031	94.198	94.031	96.476	93.383	93.064	96.37	93.7	94.031	94.031	94.031	94.031	92.904	95.952	96.315	95.564	95.886	94.398	94.398	94.031	94.031	94.031	94.031	95.336	94.386	93.191	93.116	94.893	94.866	96.005	92.851
		Year 12	93.437	94.804	90.914	90.206	95.316	90.219	89.536	93.396	93.396	93.396	90.63	93.784	91.966	93.275	88.611	93.784	93.784	93.971	93.784	96.361	93.119	92.787	96.247	93.449	93.784	93.784	93.784	93.784	92.617	95.812	96.199	95.398	95.715	94.171	94.184	93.784	93.784	93.784	93.784	95.158	94.168	92.915	92.831	94.705	94.642	95.876	92.536
		Year 13	93.194	94.624	90.554	89.813	95.146	89.831	89.116	93.141	93.141	93.141	90.26	93.544	91.655	93.01	88.15	93.544	93.544	93.751	93.544	96.248	92.863	92.517	96.125	93.206	93.544	93.544	93.544	93.544	92.338	95.675	96.084	95.235	95.548	93.95	93.976	93.544	93.544	93.544	93.544	94.985	93.956	92.648	92.555	94.522	94.424	95.75	92.233
		Year 14	92.957	94.447	90.205	89.432	94.979	89.456	88.71	92.893	92.893	92.893	89.902	93.311	91.354	92.754	87.704	93.311	93.311	93.536	93.311	96.135	92.614	92.255	96.005	92.968	93.311	93.311	93.311	93.311	92.068	95.54	95.969	95.076	95.386	93.734	93.773	93.311	93.311	93.311	93.311	94.815	93.749	92.389	92.286	94.343	94.213	95.625	91.939
		Year 15	92.726	94.273	89.866	89.062	94.815	89.091	88.316	92.652	92.652	92.652	89.554	93.083	91.06	92.504	87.271	93.083	93.083	93.326	93.083	96.024	92.372	92	95.886	92.737	93.083	93.083	93.083	93.083	91.805	95.407	95.857	94.92	95.226	93.524	93.574	93.083	93.083	93.083	93.083	94.649	93.547	92.136	92.025	94.167	94.007	95.502	91.653
		Year 16	92.5	94.103	89.536	88.703	94.655	88.736	87.933	92.417	92.417	92.417	89.215	92.861	90.775	92.261	86.851	92.861	92.861	93.121	92.861	95.913	92.135	91.751	95.768	92.511	92.861	92.861	92.861	92.861	91.548	95.276	95.745	94.767	95.07	93.319	93.38	92.861	92.861	92.861	92.861	94.486	93.349	91.889	91.77	93.995	93.806	95.38	91.374
		Year 17	92.279	93.936	89.215	88.353	94.497	88.391	87.559	92.187	92.187	92.187	88.885	92.644	90.496	92.023	86.442	92.644	92.644	92.92	92.644	95.804	91.903	91.508	95.652	92.29	92.644	92.644	92.644	92.644	91.296	95.147	95.634	94.616	94.917	93.118	93.189	92.644	92.644	92.644	92.644	94.326	93.156	91.648	91.521	93.825	93.609	95.259	91.103
		Year 18	92.063	93.772	88.901	88.012	94.342	88.053	87.195	91.962	91.962	91.962	88.562	92.431	90.223	91.79	86.043	92.431	92.431	92.723	92.431	95.696	91.676	91.27	95.537	92.074	92.431	92.431	92.431	92.431	91.051	95.019	95.524	94.467	94.766	92.921	93.002	92.431	92.431	92.431	92.431	94.168	92.965	91.411	91.277	93.659	93.416	95.14	90.838
		Year 19	91.851	93.61	88.595	87.678	94.19	87.724	86.84	91.742	91.742	91.742	88.247	92.223	89.956	91.562	85.654	92.223	92.223	92.53	92.223	95.588	91.453	91.036	95.423	91.861	92.223	92.223	92.223	92.223	90.81	94.893	95.415	94.321	94.618	92.728	92.818	92.223	92.223	92.223	92.223	94.013	92.779	91.18	91.039	93.495	93.228	95.022	90.579
		Year 20	91.643	93.451	88.295	87.352	94.04	87.401	86.492	91.526	91.526	91.526	87.939	92.019	89.695	91.339	85.273	92.019	92.019	92.34	92.019	95.481	91.235	90.807	95.31	91.653	92.019	92.019	92.019	92.019	90.574	94.768	95.307	94.177	94.471	92.538	92.638	92.019	92.019	92.019	92.019	93.861	92.595	90.953	90.805	93.334	93.042	94.905	90.325
Immediate charging	Large BEV, daily driving of 25-33% EV range	Year 0	100	100	100	100	100	100	100	100	100	100	100	100	100	100	100	100	100	100	100	100	100	100	100	100	100	100	100	100	100	100	100	100	100	100	100	100	100	100	100	100	100	100	100	100	100	100	100
		Year 1	96.968	97.277	96.534	96.45	97.66	96.312	96.226	97.181	97.181	97.181	96.405	97.331	96.687	97.26	96.063	97.331	97.331	97.113	97.331	97.756	96.857	96.746	97.775	96.991	97.331	97.331	97.331	97.331	96.742	97.578	97.614	97.59	98.045	97.375	97.109	97.331	97.331	97.331	97.331	97.533	97.172	96.86	96.979	97.21	97.902	97.465	97.298
		Year 2	96.534	96.998	95.758	95.562	97.392	95.463	95.27	96.696	96.696	96.696	95.608	96.88	96.064	96.737	94.973	96.88	96.88	96.736	96.88	97.619	96.394	96.25	97.621	96.554	96.88	96.88	96.88	96.88	96.219	97.393	97.475	97.346	97.769	96.98	96.766	96.88	96.88	96.88	96.88	97.263	96.815	96.362	96.441	96.928	97.474	97.305	96.63
		Year 3	96.143	96.738	95.096	94.817	97.144	94.742	94.469	96.268	96.268	96.268	94.928	96.48	95.521	96.279	94.071	96.48	96.48	96.394	96.48	97.485	95.978	95.807	97.471	96.162	96.48	96.48	96.48	96.48	95.754	97.217	97.34	97.117	97.517	96.624	96.451	96.48	96.48	96.48	96.48	97.013	96.489	95.919	95.968	96.665	97.1	97.151	96.066
		Year 4	95.783	96.494	94.508	94.16	96.911	94.103	93.765	95.878	95.878	95.878	94.324	96.116	95.031	95.867	93.284	96.116	96.116	96.076	96.116	97.355	95.596	95.401	97.327	95.801	96.116	96.116	96.116	96.116	95.33	97.048	97.208	96.901	97.283	96.298	96.158	96.116	96.116	96.116	96.116	96.777	96.187	95.514	95.54	96.417	96.763	97.001	95.567
		Year 5	95.448	96.261	93.971	93.565	96.69	93.522	93.127	95.518	95.518	95.518	93.773	95.779	94.581	95.487	92.574	95.779	95.779	95.778	95.779	97.227	95.24	95.025	97.186	95.464	95.779	95.779	95.779	95.779	94.937	96.884	97.078	96.696	97.063	95.994	95.881	95.779	95.779	95.779	95.779	96.554	95.902	95.139	95.145	96.181	96.454	96.854	95.114
		Year 6	95.132	96.039	93.475	93.016	96.479	92.985	92.54	95.18	95.18	95.18	93.263	95.462	94.161	95.133	91.923	95.462	95.462	95.497	95.462	97.102	94.906	94.671	97.049	95.147	95.462	95.462	95.462	95.462	94.569	96.726	96.952	96.499	96.854	95.707	95.619	95.462	95.462	95.462	95.462	96.34	95.633	94.787	94.776	95.956	96.164	96.712	94.695
		Year 7	94.832	95.825	93.011	92.504	96.277	92.482	91.992	94.862	94.862	94.862	92.786	95.163	93.767	94.8	91.316	95.163	95.163	95.228	95.163	96.979	94.589	94.336	96.915	94.847	95.163	95.163	95.163	95.163	94.221	96.571	96.827	96.309	96.655	95.435	95.368	95.163	95.163	95.163	95.163	96.135	95.376	94.453	94.428	95.74	95.891	96.573	94.303
		Year 8	94.545	95.619	92.572	92.021	96.083	92.008	91.476	94.559	94.559	94.559	92.335	94.878	93.392	94.483	90.746	94.878	94.878	94.971	94.878	96.859	94.287	94.017	96.783	94.559	94.878	94.878	94.878	94.878	93.89	96.421	96.704	96.125	96.463	95.175	95.127	94.878	94.878	94.878	94.878	95.938	95.129	94.136	94.097	95.531	95.632	96.436	93.933
		Year 9	94.271	95.42	92.155	91.563	95.894	91.557	90.986	94.268	94.268	94.268	91.906	94.606	93.035	94.181	90.206	94.606	94.606	94.724	94.606	96.74	93.997	93.711	96.654	94.284	94.606	94.606	94.606	94.606	93.573	96.274	96.584	95.947	96.278	94.926	94.895	94.606	94.606	94.606	94.606	95.746	94.892	93.832	93.781	95.329	95.384	96.302	93.581
		Year 10	94.006	95.226	91.756	91.126	95.712	91.127	90.519	93.99	93.99	93.99	91.496	94.343	92.693	93.891	89.691	94.343	94.343	94.486	94.343	96.622	93.718	93.417	96.527	94.019	94.343	94.343	94.343	94.343	93.268	96.13	96.465	95.774	96.099	94.686	94.67	94.343	94.343	94.343	94.343	95.561	94.663	93.54	93.477	95.133	95.146	96.17	93.245
		Year 11	93.75	95.038	91.373	90.707	95.534	90.714	90.071	93.721	93.721	93.721	91.102	94.09	92.364	93.611	89.198	94.09	94.09	94.255	94.09	96.507	93.448	93.133	96.403	93.762	94.09	94.09	94.09	94.09	92.974	95.989	96.347	95.606	95.925	94.453	94.452	94.09	94.09	94.09	94.09	95.38	94.441	93.258	93.185	94.942	94.917	96.041	92.922
		Year 12	93.502	94.854	91.004	90.304	95.361	90.317	89.64	93.461	93.461	93.461	90.723	93.845	92.046	93.341	88.724	93.845	93.845	94.03	93.845	96.392	93.187	92.858	96.28	93.514	93.845	93.845	93.845	93.845	92.69	95.85	96.231	95.441	95.756	94.228	94.241	93.845	93.845	93.845	93.845	95.204	94.225	92.986	92.902	94.756	94.695	95.913	92.611
		Year 13	93.261	94.675	90.648	89.914	95.192	89.932	89.224	93.209	93.209	93.209	90.357	93.608	91.738	93.08	88.268	93.608	93.608	93.812	93.608	96.279	92.934	92.591	96.159	93.272	93.608	93.608	93.608	93.608	92.414	95.714	96.117	95.28	95.59	94.009	94.034	93.608	93.608	93.608	93.608	95.033	94.015	92.721	92.628	94.574	94.479	95.788	92.31
		Year 14	93.026	94.499	90.302	89.537	95.026	89.56	88.822	92.964	92.964	92.964	90.002	93.376	91.439	92.826	87.826	93.376	93.376	93.599	93.376	96.167	92.687	92.332	96.039	93.037	93.376	93.376	93.376	93.376	92.146	95.58	96.003	95.122	95.429	93.796	93.833	93.376	93.376	93.376	93.376	94.864	93.81	92.464	92.362	94.396	94.269	95.663	92.019
		Year 15	92.797	94.328	89.967	89.171	94.864	89.199	88.432	92.725	92.725	92.725	89.657	93.151	91.149	92.578	87.397	93.151	93.151	93.391	93.151	96.056	92.446	92.079	95.921	92.808	93.151	93.151	93.151	93.151	91.885	95.448	95.891	94.967	95.271	93.587	93.636	93.151	93.151	93.151	93.151	94.699	93.609	92.213	92.103	94.222	94.065	95.541	91.736
		Year 16	92.573	94.159	89.64	88.815	94.705	88.848	88.052	92.492	92.492	92.492	89.322	92.931	90.866	92.337	86.981	92.931	92.931	93.188	92.931	95.947	92.212	91.832	95.804	92.584	92.931	92.931	92.931	92.931	91.631	95.318	95.78	94.815	95.116	93.384	93.443	92.931	92.931	92.931	92.931	94.538	93.413	91.968	91.851	94.051	93.866	95.42	91.46
		Year 17	92.354	93.993	89.322	88.469	94.549	88.506	87.683	92.264	92.264	92.264	88.995	92.716	90.589	92.101	86.576	92.716	92.716	92.989	92.716	95.838	91.982	91.591	95.688	92.365	92.716	92.716	92.716	92.716	91.382	95.19	95.67	94.666	94.964	93.185	93.254	92.716	92.716	92.716	92.716	94.379	93.221	91.729	91.604	93.884	93.671	95.3	91.191
		Year 18	92.14	93.83	89.011	88.131	94.395	88.171	87.322	92.041	92.041	92.041	88.676	92.505	90.319	91.871	86.181	92.505	92.505	92.793	92.505	95.73	91.757	91.355	95.574	92.151	92.505	92.505	92.505	92.505	91.138	95.063	95.56	94.518	94.814	92.99	93.069	92.505	92.505	92.505	92.505	94.223	93.033	91.495	91.363	93.719	93.48	95.181	90.929
		Year 19	91.93	93.67	88.707	87.8	94.244	87.845	86.97	91.822	91.822	91.822	88.363	92.298	90.055	91.645	85.796	92.298	92.298	92.602	92.298	95.623	91.537	91.124	95.461	91.94	92.298	92.298	92.298	92.298	90.9	94.937	95.452	94.373	94.667	92.798	92.887	92.298	92.298	92.298	92.298	94.069	92.848	91.266	91.126	93.556	93.293	95.064	90.672
		Year 20	91.723	93.512	88.41	87.477	94.094	87.525	86.625	91.608	91.608	91.608	88.058	92.096	89.796	91.424	85.418	92.096	92.096	92.413	92.096	95.517	91.32	90.897	95.348	91.734	92.096	92.096	92.096	92.096	90.666	94.813	95.344	94.23	94.522	92.61	92.708	92.096	92.096	92.096	92.096	93.917	92.666	91.041	90.895	93.397	93.109	94.948	90.42
Immediate charging	Large BEV, daily driving of 33-50% EV range	Year 0	100	100	100	100	100	100	100	100	100	100	100	100	100	100	100	100	100	100	100	100	100	100	100	100	100	100	100	100	100	100	100	100	100	100	100	100	100	100	100	100	100	100	100	100	100	100	100
		Year 1	96.982	97.289	96.552	96.468	97.67	96.331	96.245	97.194	97.194	97.194	96.423	97.343	96.704	97.273	96.084	97.343	97.343	97.126	97.343	97.765	96.872	96.762	97.784	97.005	97.343	97.343	97.343	97.343	96.758	97.588	97.624	97.6	98.053	97.387	97.122	97.343	97.343	97.343	97.343	97.544	97.185	96.875	96.993	97.223	97.911	97.476	97.31
		Year 2	96.543	97.002	95.773	95.579	97.393	95.48	95.289	96.704	96.704	96.704	95.625	96.887	96.077	96.745	94.994	96.887	96.887	96.743	96.887	97.615	96.404	96.261	97.618	96.563	96.887	96.887	96.887	96.887	96.23	97.393	97.473	97.347	97.768	96.985	96.773	96.887	96.887	96.887	96.887	97.266	96.821	96.373	96.451	96.933	97.476	97.305	96.639
		Year 3	96.146	96.735	95.109	94.832	97.137	94.758	94.487	96.271	96.271	96.271	94.943	96.481	95.53	96.283	94.092	96.481	96.481	96.394	96.481	97.47	95.982	95.813	97.458	96.165	96.481	96.481	96.481	96.481	95.761	97.207	97.326	97.11	97.508	96.624	96.451	96.481	96.481	96.481	96.481	97.007	96.489	95.924	95.974	96.662	97.097	97.14	96.072
		Year 4	95.781	96.482	94.518	94.173	96.896	94.116	93.781	95.876	95.876	95.876	94.336	96.112	95.036	95.866	93.304	96.112	96.112	96.071	96.112	97.328	95.595	95.403	97.302	95.798	96.112	96.112	96.112	96.112	95.332	97.028	97.182	96.886	97.266	96.292	96.151	96.112	96.112	96.112	96.112	96.764	96.18	95.515	95.541	96.407	96.755	96.979	95.57
		Year 5	95.44	96.242	93.979	93.576	96.668	93.533	93.142	95.511	95.511	95.511	93.782	95.769	94.582	95.482	92.593	95.769	95.769	95.767	95.769	97.188	95.235	95.021	97.15	95.456	95.769	95.769	95.769	95.769	94.935	96.855	97.041	96.672	97.038	95.981	95.868	95.769	95.769	95.769	95.769	96.532	95.889	95.135	95.142	96.164	96.439	96.822	95.113
		Year 6	95.119	96.013	93.48	93.025	96.449	92.993	92.552	95.168	95.168	95.168	93.269	95.448	94.159	95.123	91.94	95.448	95.448	95.479	95.448	97.052	94.895	94.663	97.002	95.134	95.448	95.448	95.448	95.448	94.562	96.686	96.903	96.467	96.822	95.689	95.599	95.448	95.448	95.448	95.448	96.311	95.613	94.778	94.768	95.931	96.144	96.67	94.69
		Year 7	94.813	95.792	93.012	92.51	96.24	92.487	92.002	94.845	94.845	94.845	92.789	95.143	93.76	94.784	91.331	95.143	95.143	95.205	95.143	96.917	94.573	94.323	96.857	94.828	95.143	95.143	95.143	95.143	94.209	96.523	96.767	96.269	96.614	95.411	95.342	95.143	95.143	95.143	95.143	96.099	95.35	94.439	94.415	95.707	95.865	96.52	94.294
		Year 8	94.521	95.579	92.569	92.024	96.037	92.01	91.483	94.536	94.536	94.536	92.334	94.853	93.382	94.463	90.759	94.853	94.853	94.942	94.853	96.785	94.266	93.998	96.715	94.535	94.853	94.853	94.853	94.853	93.873	96.363	96.633	96.077	96.415	95.145	95.094	94.853	94.853	94.853	94.853	95.894	95.097	94.117	94.079	95.491	95.6	96.373	93.92
		Year 9	94.241	95.372	92.149	91.563	95.841	91.556	90.99	94.241	94.241	94.241	91.902	94.574	93.02	94.155	90.216	94.574	94.574	94.688	94.574	96.655	93.97	93.687	96.576	94.254	94.574	94.574	94.574	94.574	93.551	96.206	96.501	95.892	96.222	94.89	94.856	94.574	94.574	94.574	94.574	95.695	94.854	93.808	93.758	95.282	95.346	96.229	93.564
		Year 10	93.97	95.171	91.746	91.123	95.651	91.123	90.52	93.957	93.957	93.957	91.488	94.306	92.674	93.86	89.699	94.306	94.306	94.444	94.306	96.526	93.686	93.388	96.438	93.983	94.306	94.306	94.306	94.306	93.242	96.053	96.371	95.711	96.035	94.643	94.625	94.306	94.306	94.306	94.306	95.502	94.618	93.511	93.45	95.079	95.102	96.087	93.223
		Year 11	93.709	94.975	91.36	90.7	95.466	90.706	90.069	93.683	93.683	93.683	91.091	94.048	92.34	93.575	89.204	94.048	94.048	94.206	94.048	96.399	93.411	93.099	96.303	93.721	94.048	94.048	94.048	94.048	92.943	95.903	96.243	95.534	95.854	94.405	94.4	94.048	94.048	94.048	94.048	95.314	94.39	93.224	93.152	94.881	94.866	95.948	92.896
		Year 12	93.455	94.785	90.987	90.293	95.285	90.305	89.635	93.417	93.417	93.417	90.708	93.797	92.018	93.3	88.727	93.797	93.797	93.976	93.797	96.273	93.144	92.819	96.17	93.467	93.797	93.797	93.797	93.797	92.653	95.755	96.116	95.361	95.677	94.173	94.182	93.797	93.797	93.797	93.797	95.13	94.168	92.946	92.865	94.687	94.638	95.81	92.58
		Year 13	93.208	94.598	90.626	89.9	95.108	89.917	89.216	93.159	93.159	93.159	90.338	93.553	91.705	93.033	88.268	93.553	93.553	93.751	93.553	96.149	92.885	92.547	96.038	93.22	93.553	93.553	93.553	93.553	92.373	95.609	95.99	95.192	95.504	93.948	93.969	93.553	93.553	93.553	93.553	94.951	93.951	92.676	92.586	94.498	94.416	95.674	92.274
		Year 14	92.968	94.415	90.277	89.519	94.935	89.542	88.81	92.909	92.909	92.909	89.979	93.316	91.402	92.773	87.823	93.316	93.316	93.532	93.316	96.026	92.633	92.282	95.908	92.979	93.316	93.316	93.316	93.316	92.099	95.466	95.865	95.026	95.334	93.728	93.761	93.316	93.316	93.316	93.316	94.775	93.74	92.413	92.314	94.313	94.2	95.54	91.978
		Year 15	92.733	94.236	89.937	89.15	94.765	89.177	88.417	92.664	92.664	92.664	89.63	93.085	91.106	92.521	87.391	93.085	93.085	93.318	93.085	95.903	92.387	92.024	95.78	92.744	93.085	93.085	93.085	93.085	91.833	95.325	95.742	94.863	95.168	93.514	93.558	93.085	93.085	93.085	93.085	94.603	93.533	92.157	92.05	94.132	93.99	95.408	91.69
		Year 16	92.503	94.06	89.606	88.79	94.598	88.822	88.034	92.425	92.425	92.425	89.291	92.859	90.818	92.274	86.972	92.859	92.859	93.108	92.859	95.782	92.146	91.772	95.652	92.514	92.859	92.859	92.859	92.859	91.573	95.185	95.62	94.703	95.005	93.304	93.358	92.859	92.859	92.859	92.859	94.433	93.33	91.907	91.792	93.954	93.784	95.277	91.41
		Year 17	92.279	93.886	89.284	88.439	94.434	88.475	87.66	92.192	92.192	92.192	88.96	92.638	90.537	92.033	86.564	92.638	92.638	92.903	92.638	95.662	91.911	91.525	95.526	92.289	92.638	92.638	92.638	92.638	91.319	95.048	95.498	94.545	94.845	93.099	93.163	92.638	92.638	92.638	92.638	94.267	93.132	91.663	91.54	93.779	93.582	95.147	91.136
		Year 18	92.058	93.716	88.969	88.097	94.272	88.137	87.296	91.963	91.963	91.963	88.636	92.421	90.262	91.797	86.165	92.421	92.421	92.701	92.421	95.543	91.68	91.284	95.401	92.069	92.421	92.421	92.421	92.421	91.07	94.911	95.378	94.39	94.688	92.897	92.971	92.421	92.421	92.421	92.421	94.103	92.937	91.423	91.294	93.606	93.385	95.018	90.868
		Year 19	91.842	93.548	88.661	87.763	94.113	87.806	86.94	91.739	91.739	91.739	88.32	92.208	89.993	91.565	85.776	92.208	92.208	92.503	92.208	95.425	91.454	91.047	95.277	91.852	92.208	92.208	92.208	92.208	90.827	94.777	95.259	94.237	94.533	92.699	92.782	92.208	92.208	92.208	92.208	93.941	92.745	91.188	91.052	93.437	93.191	94.891	90.606
		Year 20	91.63	93.383	88.359	87.436	93.956	87.483	86.592	91.519	91.519	91.519	88.01	92	89.729	91.338	85.396	92	92	92.308	92	95.307	91.232	90.814	95.155	91.64	92	92	92	92	90.587	94.643	95.14	94.086	94.38	92.505	92.596	92	92	92	92	93.782	92.556	90.958	90.815	93.269	93.001	94.764	90.35
Immediate charging	Large BEV, daily driving of 50-100% EV range	Year 0	100	100	100	100	100	100	100	100	100	100	100	100	100	100	100	100	100	100	100	100	100	100	100	100	100	100	100	100	100	100	100	100	100	100	100	100	100	100	100	100	100	100	100	100	100	100	100
		Year 1	97.009	97.314	96.583	96.499	97.691	96.364	96.279	97.22	97.22	97.22	96.455	97.367	96.733	97.297	96.118	97.367	97.367	97.152	97.367	97.785	96.901	96.791	97.804	97.032	97.367	97.367	97.367	97.367	96.787	97.61	97.646	97.622	98.07	97.411	97.148	97.367	97.367	97.367	97.367	97.566	97.21	96.903	97.02	97.248	97.93	97.499	97.335
		Year 2	96.574	97.029	95.811	95.619	97.417	95.521	95.331	96.734	96.734	96.734	95.664	96.915	96.112	96.774	95.038	96.915	96.915	96.773	96.915	97.636	96.436	96.295	97.639	96.594	96.915	96.915	96.915	96.915	96.264	97.416	97.495	97.371	97.788	97.012	96.802	96.915	96.915	96.915	96.915	97.29	96.85	96.405	96.483	96.96	97.499	97.329	96.67
		Year 3	96.181	96.764	95.153	94.878	97.162	94.804	94.536	96.304	96.304	96.304	94.988	96.513	95.57	96.316	94.145	96.513	96.513	96.426	96.513	97.491	96.018	95.85	97.48	96.199	96.513	96.513	96.513	96.513	95.799	97.231	97.349	97.136	97.53	96.654	96.483	96.513	96.513	96.513	96.513	97.033	96.52	95.961	96.01	96.692	97.123	97.164	96.107
		Year 4	95.819	96.513	94.567	94.225	96.923	94.169	93.837	95.913	95.913	95.913	94.386	96.147	95.081	95.903	93.363	96.147	96.147	96.106	96.147	97.35	95.634	95.444	97.325	95.836	96.147	96.147	96.147	96.147	95.374	97.053	97.206	96.913	97.29	96.325	96.185	96.147	96.147	96.147	96.147	96.792	96.214	95.555	95.581	96.438	96.784	97.005	95.609
		Year 5	95.481	96.275	94.033	93.633	96.697	93.59	93.203	95.551	95.551	95.551	93.837	95.807	94.631	95.522	92.659	95.807	95.807	95.804	95.807	97.211	95.277	95.065	97.174	95.497	95.807	95.807	95.807	95.807	94.98	96.881	97.065	96.701	97.064	96.017	95.904	95.807	95.807	95.807	95.807	96.562	95.925	95.178	95.185	96.197	96.471	96.849	95.156
		Year 6	95.162	96.047	93.538	93.087	96.48	93.055	92.618	95.211	95.211	95.211	93.329	95.488	94.211	95.166	92.011	95.488	95.488	95.519	95.488	97.075	94.94	94.71	97.027	95.177	95.488	95.488	95.488	95.488	94.61	96.714	96.928	96.497	96.849	95.727	95.637	95.488	95.488	95.488	95.488	96.343	95.652	94.824	94.814	95.966	96.178	96.697	94.737
		Year 7	94.859	95.828	93.074	92.576	96.272	92.554	92.072	94.89	94.89	94.89	92.852	95.186	93.815	94.83	91.408	95.186	95.186	95.247	95.186	96.942	94.621	94.373	96.882	94.873	95.186	95.186	95.186	95.186	94.26	96.551	96.793	96.301	96.643	95.451	95.382	95.186	95.186	95.186	95.186	96.132	95.391	94.488	94.464	95.744	95.902	96.548	94.345
		Year 8	94.569	95.616	92.635	92.095	96.071	92.081	91.558	94.584	94.584	94.584	92.402	94.898	93.44	94.511	90.84	94.898	94.898	94.986	94.898	96.81	94.316	94.051	96.741	94.583	94.898	94.898	94.898	94.898	93.927	96.392	96.659	96.11	96.445	95.187	95.137	94.898	94.898	94.898	94.898	95.929	95.14	94.169	94.131	95.53	95.639	96.402	93.974
		Year 9	94.291	95.411	92.218	91.637	95.876	91.631	91.07	94.291	94.291	94.291	91.973	94.622	93.082	94.207	90.302	94.622	94.622	94.734	94.622	96.68	94.023	93.743	96.602	94.304	94.622	94.622	94.622	94.622	93.608	96.237	96.528	95.926	96.254	94.934	94.9	94.622	94.622	94.622	94.622	95.731	94.898	93.862	93.813	95.322	95.387	96.259	93.62
		Year 10	94.023	95.212	91.819	91.201	95.687	91.201	90.603	94.009	94.009	94.009	91.563	94.356	92.738	93.914	89.79	94.356	94.356	94.492	94.356	96.552	93.741	93.446	96.466	94.036	94.356	94.356	94.356	94.356	93.301	96.085	96.399	95.746	96.068	94.69	94.671	94.356	94.356	94.356	94.356	95.54	94.665	93.568	93.507	95.12	95.144	96.118	93.283
		Year 11	93.763	95.017	91.435	90.782	95.503	90.788	90.156	93.738	93.738	93.738	91.169	94.099	92.407	93.631	89.298	94.099	94.099	94.256	94.099	96.425	93.468	93.159	96.331	93.776	94.099	94.099	94.099	94.099	93.004	95.935	96.271	95.571	95.888	94.453	94.448	94.099	94.099	94.099	94.099	95.353	94.438	93.283	93.212	94.924	94.911	95.979	92.958
		Year 12	93.511	94.828	91.066	90.378	95.324	90.39	89.726	93.474	93.474	93.474	90.79	93.85	92.087	93.358	88.826	93.85	93.85	94.027	93.85	96.3	93.204	92.881	96.198	93.523	93.85	93.85	93.85	93.85	92.717	95.788	96.144	95.399	95.712	94.223	94.232	93.85	93.85	93.85	93.85	95.171	94.217	93.007	92.927	94.732	94.684	95.842	92.645
		Year 13	93.266	94.643	90.708	89.988	95.148	90.006	89.311	93.218	93.218	93.218	90.423	93.609	91.777	93.093	88.37	93.609	93.609	93.805	93.609	96.176	92.947	92.611	96.067	93.278	93.609	93.609	93.609	93.609	92.439	95.643	96.019	95.231	95.54	94	94.02	93.609	93.609	93.609	93.609	94.992	94.002	92.739	92.65	94.544	94.464	95.707	92.342
		Year 14	93.028	94.461	90.362	89.611	94.976	89.633	88.908	92.97	92.97	92.97	90.067	93.373	91.476	92.836	87.929	93.373	93.373	93.587	93.373	96.053	92.696	92.349	95.938	93.039	93.373	93.373	93.373	93.373	92.168	95.501	95.895	95.066	95.372	93.782	93.814	93.373	93.373	93.373	93.373	94.818	93.792	92.479	92.381	94.36	94.25	95.574	92.048
		Year 15	92.795	94.283	90.025	89.244	94.807	89.271	88.518	92.727	92.727	92.727	89.721	93.144	91.183	92.585	87.501	93.144	93.144	93.374	93.144	95.932	92.452	92.093	95.81	92.806	93.144	93.144	93.144	93.144	91.904	95.36	95.772	94.904	95.207	93.569	93.612	93.144	93.144	93.144	93.144	94.646	93.587	92.225	92.119	94.18	94.04	95.442	91.762
		Year 16	92.567	94.108	89.697	88.888	94.641	88.919	88.138	92.49	92.49	92.49	89.384	92.92	90.898	92.34	87.086	92.92	92.92	93.166	92.92	95.811	92.214	91.843	95.683	92.578	92.92	92.92	92.92	92.92	91.646	95.222	95.65	94.745	95.045	93.361	93.414	92.92	92.92	92.92	92.92	94.478	93.386	91.977	91.863	94.003	93.836	95.311	91.484
		Year 17	92.344	93.936	89.377	88.54	94.478	88.575	87.768	92.258	92.258	92.258	89.056	92.7	90.619	92.101	86.681	92.7	92.7	92.962	92.7	95.691	91.98	91.598	95.558	92.355	92.7	92.7	92.7	92.7	91.394	95.085	95.529	94.588	94.886	93.157	93.22	92.7	92.7	92.7	92.7	94.313	93.189	91.734	91.613	93.829	93.636	95.182	91.212
		Year 18	92.125	93.767	89.065	88.201	94.318	88.24	87.406	92.031	92.031	92.031	88.735	92.485	90.346	91.867	86.286	92.485	92.485	92.762	92.485	95.573	91.751	91.358	95.433	92.136	92.485	92.485	92.485	92.485	91.147	94.949	95.409	94.434	94.73	92.957	93.029	92.485	92.485	92.485	92.485	94.15	92.995	91.496	91.368	93.658	93.44	95.054	90.947
		Year 19	91.911	93.6	88.759	87.869	94.16	87.912	87.053	91.809	91.809	91.809	88.421	92.274	90.079	91.637	85.9	92.274	92.274	92.565	92.274	95.455	91.527	91.123	95.31	91.921	92.274	92.274	92.274	92.274	90.905	94.815	95.29	94.282	94.575	92.76	92.842	92.274	92.274	92.274	92.274	93.989	92.805	91.263	91.128	93.489	93.248	94.927	90.687
		Year 20	91.7	93.436	88.46	87.544	94.004	87.591	86.708	91.59	91.59	91.59	88.114	92.067	89.817	91.412	85.522	92.067	92.067	92.372	92.067	95.337	91.306	90.892	95.188	91.71	92.067	92.067	92.067	92.067	90.667	94.682	95.172	94.132	94.423	92.567	92.657	92.067	92.067	92.067	92.067	93.831	92.618	91.034	90.893	93.323	93.059	94.801	90.433
Immediate charging	Large BEV, daily driving of 100-200% EV range	Year 0	100	100	100	100	100	100	100	100	100	100	100	100	100	100	100	100	100	100	100	100	100	100	100	100	100	100	100	100	100	100	100	100	100	100	100	100	100	100	100	100	100	100	100	100	100	100	100
		Year 1	96.956	97.263	96.524	96.44	97.644	96.303	96.217	97.168	97.168	97.168	96.395	97.317	96.676	97.246	96.054	97.317	97.317	97.1	97.317	97.739	96.846	96.735	97.759	96.979	97.317	97.317	97.317	97.317	96.731	97.562	97.598	97.574	98.027	97.362	97.096	97.317	97.317	97.317	97.317	97.518	97.158	96.849	96.966	97.197	97.885	97.45	97.283
		Year 2	96.486	96.943	95.72	95.526	97.333	95.426	95.235	96.649	96.649	96.649	95.57	96.831	96.022	96.69	94.939	96.831	96.831	96.686	96.831	97.547	96.347	96.205	97.552	96.507	96.831	96.831	96.831	96.831	96.175	97.329	97.405	97.286	97.708	96.929	96.714	96.831	96.831	96.831	96.831	97.206	96.763	96.317	96.396	96.873	97.421	97.239	96.586
		Year 3	96.061	96.643	95.03	94.754	97.044	94.679	94.409	96.188	96.188	96.188	94.863	96.398	95.449	96.201	94.014	96.398	96.398	96.307	96.398	97.359	95.898	95.73	97.351	96.08	96.398	96.398	96.398	96.398	95.678	97.106	97.216	97.016	97.416	96.539	96.363	96.398	96.398	96.398	96.398	96.915	96.401	95.842	95.892	96.57	97.014	97.035	95.993
		Year 4	95.669	96.36	94.415	94.072	96.772	94.014	93.68	95.767	95.767	95.767	94.232	96.001	94.931	95.758	93.203	96.001	96.001	95.955	96.001	97.176	95.484	95.293	97.157	95.687	96.001	96.001	96.001	96.001	95.223	96.891	97.032	96.759	97.143	96.179	96.033	96.001	96.001	96.001	96.001	96.64	96.063	95.406	95.433	96.284	96.644	96.836	95.467
		Year 5	95.301	96.089	93.852	93.452	96.512	93.407	93.017	95.376	95.376	95.376	93.655	95.632	94.452	95.349	92.469	95.632	95.632	95.624	95.632	96.996	95.097	94.885	96.966	95.318	95.632	95.632	95.632	95.632	94.8	96.682	96.851	96.513	96.884	95.841	95.722	95.632	95.632	95.632	95.632	96.377	95.744	94.999	95.008	96.011	96.302	96.642	94.986
		Year 6	94.953	95.829	93.33	92.877	96.263	92.843	92.404	95.007	95.007	95.007	93.119	95.284	94.004	94.965	91.793	95.284	95.284	95.309	95.284	96.818	94.732	94.501	96.78	94.969	95.284	95.284	95.284	95.284	94.402	96.479	96.672	96.276	96.637	95.521	95.425	95.284	95.284	95.284	95.284	96.126	95.441	94.617	94.609	95.748	95.98	96.452	94.539
		Year 7	94.622	95.578	92.838	92.339	96.023	92.315	91.831	94.658	94.658	94.658	92.615	94.954	93.581	94.601	91.162	94.954	94.954	95.007	94.954	96.643	94.384	94.136	96.597	94.637	94.954	94.954	94.954	94.954	94.024	96.28	96.496	96.047	96.399	95.216	95.139	94.954	94.954	94.954	94.954	95.883	95.15	94.253	94.231	95.495	95.675	96.265	94.119
		Year 8	94.303	95.335	92.372	91.83	95.791	91.814	91.289	94.324	94.324	94.324	92.137	94.637	93.178	94.254	90.567	94.637	94.637	94.717	94.637	96.471	94.05	93.786	96.417	94.318	94.637	94.637	94.637	94.637	93.663	96.085	96.323	95.824	96.169	94.924	94.864	94.637	94.637	94.637	94.637	95.648	94.869	93.905	93.871	95.249	95.383	96.082	93.721
		Year 9	93.997	95.099	91.928	91.346	95.564	91.337	90.773	94.003	94.003	94.003	91.681	94.333	92.792	93.922	90.001	94.333	94.333	94.436	94.333	96.3	93.729	93.45	96.239	94.011	94.333	94.333	94.333	94.333	93.316	95.894	96.151	95.607	95.946	94.641	94.598	94.333	94.333	94.333	94.333	95.419	94.598	93.571	93.525	95.01	95.102	95.901	93.341
		Year 10	93.7	94.869	91.502	90.882	95.344	90.88	90.28	93.693	93.693	93.693	91.244	94.039	92.422	93.601	89.461	94.039	94.039	94.164	94.039	96.131	93.419	93.125	96.064	93.714	94.039	94.039	94.039	94.039	92.981	95.706	95.981	95.395	95.729	94.368	94.339	94.039	94.039	94.039	94.039	95.196	94.335	93.248	93.191	94.777	94.831	95.722	92.976
		Year 11	93.412	94.643	91.092	90.436	95.128	90.44	89.806	93.394	93.394	93.394	90.823	93.754	92.063	93.291	88.942	93.754	93.754	93.9	93.754	95.963	93.119	92.81	95.891	93.425	93.754	93.754	93.754	93.754	92.657	95.521	95.813	95.187	95.516	94.103	94.087	93.754	93.754	93.754	93.754	94.978	94.079	92.936	92.869	94.55	94.569	95.546	92.624
		Year 12	93.132	94.423	90.695	90.006	94.917	90.015	89.349	93.102	93.102	93.102	90.417	93.477	91.716	92.991	88.443	93.477	93.477	93.642	93.477	95.797	92.826	92.505	95.72	93.145	93.477	93.477	93.477	93.477	92.343	95.338	95.646	94.983	95.309	93.844	93.841	93.477	93.477	93.477	93.477	94.764	93.829	92.633	92.556	94.327	94.314	95.372	92.284
		Year 13	92.859	94.206	90.311	89.589	94.71	89.604	88.906	92.819	92.819	92.819	90.023	93.208	91.379	92.698	87.96	93.208	93.208	93.391	93.208	95.632	92.541	92.207	95.55	92.872	93.208	93.208	93.208	93.208	92.037	95.158	95.48	94.782	95.105	93.592	93.6	93.208	93.208	93.208	93.208	94.554	93.585	92.337	92.252	94.109	94.065	95.199	91.954
		Year 14	92.592	93.994	89.937	89.184	94.506	89.204	88.477	92.542	92.542	92.542	89.64	92.944	91.051	92.413	87.491	92.944	92.944	93.144	92.944	95.469	92.263	91.917	95.382	92.604	92.944	92.944	92.944	92.944	91.738	94.98	95.316	94.585	94.905	93.345	93.364	92.944	92.944	92.944	92.944	94.348	93.346	92.049	91.955	93.894	93.822	95.028	91.633
		Year 15	92.331	93.785	89.573	88.791	94.305	88.815	88.059	92.272	92.272	92.272	89.267	92.686	90.731	92.134	87.036	92.686	92.686	92.903	92.686	95.306	91.991	91.633	95.215	92.343	92.686	92.686	92.686	92.686	91.446	94.804	95.153	94.391	94.708	93.103	93.132	92.686	92.686	92.686	92.686	94.145	93.111	91.767	91.666	93.683	93.584	94.859	91.321
		Year 16	92.075	93.579	89.218	88.407	94.108	88.436	87.652	92.007	92.007	92.007	88.903	92.434	90.418	91.862	86.593	92.434	92.434	92.665	92.434	95.144	91.724	91.355	95.049	92.087	92.434	92.434	92.434	92.434	91.161	94.629	94.99	94.199	94.514	92.866	92.905	92.434	92.434	92.434	92.434	93.945	92.881	91.491	91.382	93.475	93.351	94.69	91.015
		Year 17	91.824	93.376	88.871	88.033	93.913	88.065	87.255	91.747	91.747	91.747	88.548	92.186	90.112	91.595	86.161	92.186	92.186	92.432	92.186	94.983	91.463	91.083	94.885	91.835	92.186	92.186	92.186	92.186	90.881	94.456	94.829	94.01	94.322	92.633	92.681	92.186	92.186	92.186	92.186	93.748	92.654	91.221	91.105	93.27	93.122	94.524	90.716
		Year 18	91.577	93.175	88.532	87.666	93.72	87.703	86.866	91.492	91.492	91.492	88.2	91.942	89.812	91.333	85.738	91.942	91.942	92.203	91.942	94.823	91.206	90.815	94.721	91.588	91.942	91.942	91.942	91.942	90.607	94.285	94.668	93.823	94.134	92.404	92.461	91.942	91.942	91.942	91.942	93.554	92.431	90.955	90.832	93.068	92.896	94.358	90.424
		Year 19	91.333	92.977	88.199	87.307	93.53	87.348	86.486	91.241	91.241	91.241	87.859	91.703	89.517	91.075	85.325	91.703	91.703	91.977	91.703	94.663	90.953	90.552	94.559	91.345	91.703	91.703	91.703	91.703	90.337	94.115	94.508	93.637	93.947	92.178	92.244	91.703	91.703	91.703	91.703	93.361	92.211	90.694	90.564	92.868	92.675	94.193	90.137
		Year 20	91.094	92.782	87.873	86.955	93.342	87	86.113	90.995	90.995	90.995	87.524	91.467	89.228	90.822	84.92	91.467	91.467	91.754	91.467	94.504	90.704	90.293	94.397	91.105	91.467	91.467	91.467	91.467	90.071	93.946	94.349	93.454	93.762	91.956	92.029	91.467	91.467	91.467	91.467	93.171	91.995	90.437	90.301	92.671	92.456	94.029	89.855
Immediate charging	PHEV, daily driving of 0-25% EV range	Year 0	100	100	100	100	100	100	100	100	100	100	100	100	100	100	100	100	100	100	100	100	100	100	100	100	100	100	100	100	100	100	100	100	100	100	100	100	100	100	100	100	100	100	100	100	100	100	100
		Year 1	96.994	97.297	96.568	96.484	97.674	96.348	96.264	97.203	97.203	97.203	96.439	97.35	96.718	97.281	96.103	97.35	97.35	97.136	97.35	97.768	96.885	96.775	97.787	97.016	97.35	97.35	97.35	97.35	96.772	97.593	97.628	97.605	98.052	97.395	97.132	97.35	97.35	97.35	97.35	97.549	97.194	96.888	97.004	97.232	97.912	97.482	97.318
		Year 2	96.529	96.98	95.772	95.581	97.366	95.482	95.293	96.69	96.69	96.69	95.625	96.87	96.071	96.731	95.001	96.87	96.87	96.727	96.87	97.576	96.392	96.252	97.581	96.55	96.87	96.87	96.87	96.87	96.222	97.362	97.436	97.319	97.737	96.967	96.755	96.87	96.87	96.87	96.87	97.24	96.803	96.363	96.441	96.912	97.453	97.273	96.628
		Year 3	96.11	96.684	95.091	94.819	97.08	94.744	94.478	96.235	96.235	96.235	94.926	96.442	95.505	96.248	94.087	96.442	96.442	96.352	96.442	97.39	95.948	95.782	97.382	96.128	96.442	96.442	96.442	96.442	95.731	97.141	97.249	97.051	97.447	96.581	96.407	96.442	96.442	96.442	96.442	96.952	96.445	95.892	95.942	96.612	97.051	97.07	96.043
		Year 4	95.721	96.403	94.483	94.145	96.81	94.087	93.757	95.818	95.818	95.818	94.303	96.05	94.992	95.81	93.285	96.05	96.05	96.004	96.05	97.207	95.539	95.35	97.189	95.739	96.05	96.05	96.05	96.05	95.281	96.927	97.065	96.797	97.177	96.225	96.081	96.05	96.05	96.05	96.05	96.679	96.111	95.461	95.489	96.328	96.685	96.872	95.522
		Year 5	95.358	96.135	93.927	93.531	96.553	93.487	93.102	95.431	95.431	95.431	93.732	95.685	94.519	95.405	92.56	95.685	95.685	95.676	95.685	97.028	95.156	94.947	96.999	95.374	95.685	95.685	95.685	95.685	94.863	96.719	96.885	96.553	96.92	95.891	95.773	95.685	95.685	95.685	95.685	96.42	95.795	95.06	95.069	96.057	96.346	96.679	95.047
		Year 6	95.014	95.877	93.41	92.963	96.306	92.93	92.496	95.067	95.067	95.067	93.202	95.341	94.076	95.025	91.892	95.341	95.341	95.364	95.341	96.851	94.795	94.567	96.814	95.029	95.341	95.341	95.341	95.341	94.469	96.517	96.707	96.318	96.675	95.575	95.478	95.341	95.341	95.341	95.341	96.17	95.494	94.681	94.674	95.797	96.028	96.49	94.605
		Year 7	94.685	95.629	92.924	92.431	96.068	92.407	91.929	94.722	94.722	94.722	92.704	95.014	93.658	94.665	91.268	95.014	95.014	95.065	95.014	96.677	94.45	94.205	96.632	94.7	95.014	95.014	95.014	95.014	94.095	96.32	96.532	96.091	96.439	95.273	95.196	95.014	95.014	95.014	95.014	95.93	95.206	94.321	94.3	95.546	95.726	96.305	94.19
		Year 8	94.37	95.388	92.464	91.928	95.838	91.912	91.393	94.391	94.391	94.391	92.231	94.7	93.26	94.322	90.68	94.7	94.7	94.778	94.7	96.506	94.121	93.859	96.453	94.385	94.7	94.7	94.7	94.7	93.738	96.127	96.359	95.87	96.212	94.983	94.923	94.7	94.7	94.7	94.7	95.697	94.929	93.977	93.944	95.303	95.437	96.122	93.796
		Year 9	94.067	95.154	92.024	91.449	95.613	91.44	90.884	94.074	94.074	94.074	91.78	94.399	92.878	93.993	90.12	94.399	94.399	94.501	94.399	96.336	93.803	93.527	96.277	94.081	94.399	94.399	94.399	94.399	93.395	95.937	96.189	95.655	95.99	94.703	94.659	94.399	94.399	94.399	94.399	95.47	94.66	93.647	93.601	95.066	95.159	95.943	93.42
		Year 10	93.773	94.925	91.603	90.991	95.395	90.988	90.396	93.767	93.767	93.767	91.348	94.108	92.511	93.676	89.586	94.108	94.108	94.231	94.108	96.167	93.496	93.205	96.102	93.787	94.108	94.108	94.108	94.108	93.064	95.75	96.019	95.444	95.775	94.433	94.403	94.108	94.108	94.108	94.108	95.248	94.4	93.327	93.271	94.835	94.891	95.765	93.059
		Year 11	93.488	94.702	91.197	90.549	95.181	90.553	89.927	93.47	93.47	93.47	90.932	93.826	92.157	93.369	89.073	93.826	93.826	93.969	93.826	96	93.198	92.894	95.93	93.501	93.826	93.826	93.826	93.826	92.743	95.566	95.852	95.238	95.564	94.17	94.153	93.826	93.826	93.826	93.826	95.032	94.146	93.018	92.952	94.61	94.631	95.59	92.711
		Year 12	93.211	94.483	90.805	90.124	94.971	90.133	89.474	93.182	93.182	93.182	90.53	93.552	91.813	93.072	88.579	93.552	93.552	93.714	93.552	95.835	92.909	92.592	95.76	93.224	93.552	93.552	93.552	93.552	92.432	95.385	95.686	95.036	95.358	93.914	93.91	93.552	93.552	93.552	93.552	94.82	93.899	92.718	92.643	94.389	94.378	95.416	92.375
		Year 13	92.941	94.269	90.424	89.711	94.766	89.726	89.037	92.901	92.901	92.901	90.14	93.285	91.48	92.782	88.101	93.285	93.285	93.465	93.285	95.671	92.627	92.297	95.591	92.953	93.285	93.285	93.285	93.285	92.129	95.206	95.521	94.837	95.156	93.664	93.671	93.285	93.285	93.285	93.285	94.612	93.657	92.425	92.342	94.173	94.131	95.245	92.048
		Year 14	92.676	94.058	90.055	89.311	94.563	89.331	88.612	92.627	92.627	92.627	89.761	93.024	91.155	92.5	87.638	93.024	93.024	93.221	93.024	95.508	92.351	92.01	95.423	92.688	93.024	93.024	93.024	93.024	91.833	95.029	95.357	94.641	94.957	93.419	93.437	93.024	93.024	93.024	93.024	94.408	93.42	92.14	92.048	93.96	93.89	95.075	91.731
		Year 15	92.417	93.851	89.695	88.922	94.364	88.946	88.199	92.359	92.359	92.359	89.392	92.769	90.838	92.224	87.188	92.769	92.769	92.981	92.769	95.345	92.082	91.729	95.257	92.429	92.769	92.769	92.769	92.769	91.544	94.853	95.195	94.448	94.762	93.18	93.208	92.769	92.769	92.769	92.769	94.206	93.187	91.861	91.761	93.75	93.655	94.906	91.421
		Year 16	92.164	93.646	89.344	88.542	94.168	88.571	87.796	92.097	92.097	92.097	89.032	92.518	90.529	91.954	86.749	92.518	92.518	92.746	92.518	95.184	91.818	91.454	95.092	92.175	92.518	92.518	92.518	92.518	91.262	94.68	95.033	94.258	94.569	92.945	92.982	92.518	92.518	92.518	92.518	94.008	92.959	91.588	91.481	93.544	93.424	94.739	91.119
		Year 17	91.915	93.445	89	88.172	93.975	88.204	87.403	91.84	91.84	91.84	88.68	92.273	90.226	91.69	86.322	92.273	92.273	92.515	92.273	95.024	91.558	91.184	94.929	91.926	92.273	92.273	92.273	92.273	90.985	94.508	94.872	94.07	94.379	92.714	92.761	92.273	92.273	92.273	92.273	93.812	92.734	91.32	91.206	93.341	93.197	94.573	90.823
		Year 18	91.67	93.246	88.664	87.809	93.784	87.845	87.018	91.587	91.587	91.587	88.336	92.032	89.928	91.43	85.904	92.032	92.032	92.288	92.032	94.864	91.304	90.919	94.766	91.681	92.032	92.032	92.032	92.032	90.713	94.338	94.712	93.884	94.192	92.487	92.542	92.032	92.032	92.032	92.032	93.619	92.513	91.057	90.936	93.14	92.973	94.408	90.533
		Year 19	91.429	93.05	88.335	87.454	93.595	87.494	86.642	91.339	91.339	91.339	87.998	91.794	89.637	91.175	85.495	91.794	91.794	92.064	91.794	94.705	91.054	90.658	94.604	91.44	91.794	91.794	91.794	91.794	90.446	94.169	94.553	93.7	94.006	92.263	92.327	91.794	91.794	91.794	91.794	93.428	92.295	90.798	90.671	92.942	92.754	94.244	90.249
		Year 20	91.192	92.856	88.012	87.106	93.408	87.149	86.273	91.094	91.094	91.094	87.667	91.561	89.35	90.924	85.094	91.561	91.561	91.843	91.561	94.547	90.807	90.402	94.443	91.203	91.561	91.561	91.561	91.561	90.183	94.001	94.394	93.518	93.823	92.043	92.114	91.561	91.561	91.561	91.561	93.24	92.08	90.544	90.41	92.746	92.537	94.081	89.97
Immediate charging	PHEV, daily driving of 25-33% EV range	Year 0	100	100	100	100	100	100	100	100	100	100	100	100	100	100	100	100	100	100	100	100	100	100	100	100	100	100	100	100	100	100	100	100	100	100	100	100	100	100	100	100	100	100	100	100	100	100	100
		Year 1	96.858	97.171	96.418	96.332	97.559	96.191	96.104	97.074	97.074	97.074	96.285	97.226	96.573	97.154	95.937	97.226	97.226	97.005	97.226	97.656	96.746	96.633	97.676	96.882	97.226	97.226	97.226	97.226	96.629	97.476	97.513	97.488	97.949	97.273	97.001	97.226	97.226	97.226	97.226	97.431	97.064	96.75	96.868	97.104	97.805	97.362	97.19
		Year 2	96.328	96.787	95.552	95.356	97.184	95.253	95.059	96.495	96.495	96.495	95.399	96.68	95.859	96.538	94.758	96.68	96.68	96.53	96.68	97.388	96.187	96.043	97.396	96.349	96.68	96.68	96.68	96.68	96.013	97.174	97.244	97.134	97.566	96.78	96.558	96.68	96.68	96.68	96.68	97.054	96.608	96.158	96.238	96.717	97.281	97.079	96.434
		Year 3	95.846	96.426	94.807	94.528	96.833	94.449	94.176	95.978	95.978	95.978	94.636	96.19	95.23	95.994	93.774	96.19	96.19	96.093	96.19	97.124	95.681	95.511	97.123	95.866	96.19	96.19	96.19	96.19	95.459	96.883	96.981	96.801	97.212	96.332	96.147	96.19	96.19	96.19	96.19	96.702	96.187	95.626	95.678	96.353	96.817	96.804	95.787
		Year 4	95.398	96.083	94.138	93.791	96.5	93.729	93.391	95.503	95.503	95.503	93.951	95.739	94.657	95.497	92.906	95.739	95.739	95.685	95.739	96.866	95.212	95.019	96.857	95.417	95.739	95.739	95.739	95.739	94.95	96.601	96.722	96.482	96.879	95.916	95.76	95.739	95.739	95.739	95.739	96.366	95.792	95.135	95.166	96.007	96.393	96.536	95.208
		Year 5	94.977	95.754	93.522	93.117	96.181	93.069	92.675	95.058	95.058	95.058	93.321	95.317	94.126	95.035	92.118	95.317	95.317	95.298	95.317	96.611	94.772	94.558	96.596	94.994	95.317	95.317	95.317	95.317	94.474	96.326	96.467	96.176	96.561	95.523	95.392	95.317	95.317	95.317	95.317	96.045	95.418	94.675	94.688	95.675	95.997	96.272	94.675
		Year 6	94.575	95.436	92.947	92.491	95.874	92.453	92.009	94.637	94.637	94.637	92.732	94.916	93.626	94.598	91.388	94.916	94.916	94.928	94.916	96.359	94.353	94.121	96.339	94.592	94.916	94.916	94.916	94.916	94.023	96.056	96.215	95.878	96.255	95.149	95.04	94.916	94.916	94.916	94.916	95.735	95.059	94.24	94.237	95.354	95.622	96.013	94.177
		Year 7	94.19	95.127	92.405	91.901	95.575	91.873	91.383	94.236	94.236	94.236	92.176	94.532	93.151	94.183	90.704	94.532	94.532	94.572	94.532	96.11	93.952	93.703	96.085	94.206	94.532	94.532	94.532	94.532	93.593	95.792	95.966	95.589	95.958	94.791	94.699	94.532	94.532	94.532	94.532	95.433	94.713	93.824	93.807	95.043	95.263	95.758	93.706
		Year 8	93.819	94.827	91.887	91.34	95.283	91.32	90.789	93.849	93.849	93.849	91.647	94.163	92.697	93.785	90.055	94.163	94.163	94.228	94.163	95.862	93.566	93.301	95.834	93.834	94.163	94.163	94.163	94.163	93.18	95.532	95.718	95.306	95.669	94.444	94.369	94.163	94.163	94.163	94.163	95.14	94.378	93.424	93.395	94.74	94.918	95.505	93.257
		Year 9	93.46	94.533	91.392	90.804	94.998	90.792	90.222	93.476	93.476	93.476	91.14	93.806	92.26	93.4	89.437	93.806	93.806	93.893	93.806	95.617	93.193	92.913	95.586	93.474	93.806	93.806	93.806	93.806	92.781	95.275	95.473	95.029	95.387	94.108	94.047	93.806	93.806	93.806	93.806	94.852	94.052	93.038	92.997	94.444	94.584	95.255	92.827
		Year 10	93.11	94.244	90.915	90.289	94.719	90.283	89.676	93.115	93.115	93.115	90.652	93.46	91.838	93.028	88.844	93.46	93.46	93.567	93.46	95.373	92.83	92.536	95.339	93.124	93.46	93.46	93.46	93.46	92.395	95.021	95.229	94.756	95.111	93.781	93.733	93.46	93.46	93.46	93.46	94.571	93.734	92.663	92.612	94.154	94.26	95.008	92.411
		Year 11	92.769	93.961	90.453	89.792	94.444	89.792	89.15	92.763	92.763	92.763	90.18	93.122	91.429	92.666	88.273	93.122	93.122	93.248	93.122	95.13	92.477	92.169	95.095	92.783	93.122	93.122	93.122	93.122	92.019	94.77	94.986	94.488	94.839	93.462	93.426	93.122	93.122	93.122	93.122	94.294	93.424	92.299	92.238	93.869	93.944	94.762	92.009
		Year 12	92.436	93.683	90.005	89.31	94.174	89.315	88.641	92.419	92.419	92.419	89.721	92.792	91.03	92.314	87.72	92.792	92.792	92.936	92.792	94.888	92.132	91.812	94.852	92.45	92.792	92.792	92.792	92.792	91.652	94.521	94.745	94.223	94.571	93.149	93.125	92.792	92.792	92.792	92.792	94.021	93.119	91.943	91.873	93.588	93.634	94.518	91.618
		Year 13	92.109	93.408	89.569	88.841	93.907	88.852	88.146	92.083	92.083	92.083	89.276	92.469	90.642	91.969	87.184	92.469	92.469	92.63	92.469	94.647	91.794	91.462	94.61	92.123	92.469	92.469	92.469	92.469	91.294	94.274	94.504	93.962	94.307	92.842	92.828	92.469	92.469	92.469	92.469	93.752	92.819	91.595	91.517	93.312	93.331	94.276	91.237
		Year 14	91.789	93.137	89.144	88.385	93.643	88.4	87.664	91.753	91.753	91.753	88.841	92.152	90.262	91.632	86.662	92.152	92.152	92.329	92.152	94.406	91.463	91.119	94.369	91.802	92.152	92.152	92.152	92.152	90.943	94.029	94.264	93.704	94.047	92.541	92.537	92.152	92.152	92.152	92.152	93.487	92.525	91.254	91.168	93.039	93.034	94.034	90.864
		Year 15	91.474	92.869	88.728	87.939	93.383	87.959	87.194	91.43	91.43	91.43	88.416	91.841	89.89	91.3	86.154	91.841	91.841	92.032	91.841	94.166	91.137	90.782	94.129	91.487	91.841	91.841	91.841	91.841	90.599	93.786	94.025	93.448	93.789	92.244	92.249	91.841	91.841	91.841	91.841	93.224	92.235	90.919	90.826	92.769	92.741	93.794	90.5
		Year 16	91.164	92.604	88.321	87.503	93.125	87.527	86.734	91.111	91.111	91.111	88	91.534	89.524	90.975	85.657	91.534	91.534	91.74	91.534	93.927	90.817	90.451	93.891	91.177	91.534	91.534	91.534	91.534	90.26	93.544	93.787	93.194	93.534	91.952	91.966	91.534	91.534	91.534	91.534	92.964	91.948	90.59	90.49	92.503	92.453	93.555	90.143
		Year 17	90.858	92.342	87.922	87.075	92.869	87.104	86.283	90.798	90.798	90.798	87.592	91.232	89.166	90.654	85.17	91.232	91.232	91.451	91.232	93.688	90.502	90.125	93.653	90.871	91.232	91.232	91.232	91.232	89.927	93.303	93.549	92.943	93.281	91.664	91.685	91.232	91.232	91.232	91.232	92.707	91.666	90.266	90.159	92.239	92.168	93.317	89.792
		Year 18	90.557	92.082	87.529	86.656	92.615	86.688	85.841	90.489	90.489	90.489	87.191	90.934	88.813	90.339	84.693	90.934	90.934	91.166	90.934	93.45	90.19	89.804	93.415	90.569	90.934	90.934	90.934	90.934	89.599	93.063	93.311	92.693	93.03	91.379	91.408	90.934	90.934	90.934	90.934	92.451	91.386	89.947	89.833	91.977	91.887	93.08	89.446
		Year 19	90.259	91.824	87.144	86.244	92.364	86.28	85.407	90.184	90.184	90.184	86.797	90.64	88.465	90.027	84.225	90.64	90.64	90.884	90.64	93.212	89.883	89.486	93.178	90.271	90.64	90.64	90.64	90.64	89.276	92.824	93.074	92.445	92.781	91.097	91.134	90.64	90.64	90.64	90.64	92.198	91.109	89.632	89.512	91.718	91.609	92.843	89.106
		Year 20	89.964	91.568	86.764	85.838	92.114	85.878	84.98	89.883	89.883	89.883	86.409	90.349	88.122	89.72	83.765	90.349	90.349	90.604	90.349	92.973	89.58	89.173	92.941	89.976	90.349	90.349	90.349	90.349	88.956	92.586	92.836	92.199	92.534	90.818	90.862	90.349	90.349	90.349	90.349	91.947	90.835	89.321	89.195	91.46	91.335	92.607	88.771
Immediate charging	PHEV, daily driving of 33-50% EV range	Year 0	100	100	100	100	100	100	100	100	100	100	100	100	100	100	100	100	100	100	100	100	100	100	100	100	100	100	100	100	100	100	100	100	100	100	100	100	100	100	100	100	100	100	100	100	100	100	100
		Year 1	96.965	97.268	96.54	96.456	97.642	96.32	96.235	97.174	97.174	97.174	96.411	97.321	96.689	97.251	96.074	97.321	97.321	97.107	97.321	97.736	96.856	96.747	97.755	96.988	97.321	97.321	97.321	97.321	96.744	97.562	97.597	97.574	98.02	97.366	97.103	97.321	97.321	97.321	97.321	97.518	97.164	96.86	96.975	97.202	97.88	97.452	97.287
		Year 2	96.45	96.893	95.702	95.512	97.276	95.413	95.225	96.612	96.612	96.612	95.554	96.791	95.998	96.654	94.934	96.791	96.791	96.645	96.791	97.47	96.314	96.175	97.479	96.471	96.791	96.791	96.791	96.791	96.146	97.265	97.331	97.228	97.646	96.887	96.671	96.791	96.791	96.791	96.791	97.151	96.72	96.286	96.364	96.825	97.371	97.173	96.554
		Year 3	95.982	96.541	94.98	94.711	96.934	94.634	94.371	96.11	96.11	96.11	94.815	96.315	95.388	96.126	93.982	96.315	96.315	96.22	96.315	97.21	95.823	95.659	97.21	96.001	96.315	96.315	96.315	96.315	95.609	96.979	97.071	96.902	97.3	96.451	96.272	96.315	96.315	96.315	96.315	96.806	96.311	95.77	95.821	96.47	96.921	96.902	95.928
		Year 4	95.547	96.205	94.332	93.998	96.608	93.938	93.611	95.649	95.649	95.649	94.152	95.877	94.833	95.644	93.143	95.877	95.877	95.823	95.877	96.954	95.368	95.181	96.947	95.565	95.877	95.877	95.877	95.877	95.115	96.702	96.815	96.59	96.974	96.046	95.895	95.877	95.877	95.877	95.877	96.479	95.926	95.293	95.324	96.132	96.508	96.638	95.366
		Year 5	95.137	95.884	93.736	93.345	96.296	93.298	92.918	95.217	95.217	95.217	93.541	95.466	94.318	95.195	92.38	95.466	95.466	95.446	95.466	96.702	94.939	94.734	96.689	95.154	95.466	95.466	95.466	95.466	94.653	96.431	96.563	96.29	96.663	95.664	95.537	95.466	95.466	95.466	95.466	96.165	95.561	94.847	94.86	95.808	96.123	96.378	94.849
		Year 6	94.746	95.573	93.179	92.738	95.995	92.702	92.273	94.808	94.808	94.808	92.971	95.076	93.833	94.771	91.673	95.076	95.076	95.086	95.076	96.453	94.532	94.309	96.435	94.762	95.076	95.076	95.076	95.076	94.215	96.166	96.314	95.998	96.363	95.3	95.192	95.076	95.076	95.076	95.076	95.861	95.211	94.424	94.421	95.494	95.757	96.122	94.366
		Year 7	94.372	95.271	92.652	92.166	95.702	92.139	91.666	94.417	94.417	94.417	92.432	94.702	93.372	94.367	91.01	94.702	94.702	94.739	94.702	96.206	94.142	93.903	96.185	94.387	94.702	94.702	94.702	94.702	93.797	95.906	96.067	95.715	96.072	94.95	94.86	94.702	94.702	94.702	94.702	95.566	94.874	94.019	94.004	95.19	95.408	95.87	93.909
		Year 8	94.01	94.977	92.151	91.623	95.417	91.603	91.091	94.041	94.041	94.041	91.918	94.343	92.931	93.979	90.382	94.343	94.343	94.403	94.343	95.961	93.767	93.512	95.937	94.025	94.343	94.343	94.343	94.343	93.395	95.649	95.823	95.437	95.789	94.613	94.538	94.343	94.343	94.343	94.343	95.278	94.547	93.63	93.603	94.894	95.071	95.621	93.473
		Year 9	93.66	94.689	91.67	91.103	95.138	91.091	90.541	93.678	93.678	93.678	91.426	93.995	92.506	93.605	89.783	93.995	93.995	94.076	93.995	95.718	93.403	93.134	95.691	93.674	93.995	93.995	93.995	93.995	93.007	95.396	95.579	95.165	95.513	94.285	94.224	93.995	93.995	93.995	93.995	94.997	94.229	93.255	93.216	94.604	94.745	95.374	93.054
		Year 10	93.319	94.407	91.206	90.603	94.863	90.597	90.012	93.325	93.325	93.325	90.953	93.657	92.096	93.243	89.209	93.657	93.657	93.758	93.657	95.476	93.05	92.767	95.448	93.333	93.657	93.657	93.657	93.657	92.631	95.146	95.338	94.897	95.241	93.965	93.917	93.657	93.657	93.657	93.657	94.721	93.919	92.89	92.842	94.319	94.429	95.129	92.65
		Year 11	92.987	94.129	90.758	90.121	94.594	90.12	89.502	92.982	92.982	92.982	90.494	93.328	91.698	92.891	88.655	93.328	93.328	93.447	93.328	95.235	92.706	92.41	95.206	93.001	93.328	93.328	93.328	93.328	92.265	94.898	95.097	94.634	94.975	93.654	93.617	93.328	93.328	93.328	93.328	94.449	93.615	92.535	92.477	94.04	94.12	94.887	92.259
		Year 12	92.662	93.856	90.323	89.653	94.328	89.658	89.007	92.647	92.647	92.647	90.049	93.006	91.311	92.547	88.119	93.006	93.006	93.142	93.006	94.995	92.369	92.062	94.965	92.675	93.006	93.006	93.006	93.006	91.908	94.653	94.858	94.374	94.712	93.348	93.322	93.006	93.006	93.006	93.006	94.181	93.317	92.188	92.122	93.765	93.818	94.646	91.879
		Year 13	92.343	93.587	89.9	89.198	94.066	89.208	88.527	92.32	92.32	92.32	89.616	92.691	90.932	92.211	87.599	92.691	92.691	92.843	92.691	94.756	92.04	91.721	94.726	92.357	92.691	92.691	92.691	92.691	91.56	94.409	94.62	94.117	94.453	93.049	93.032	92.691	92.691	92.691	92.691	93.918	93.025	91.849	91.775	93.494	93.521	94.406	91.508
		Year 14	92.031	93.321	89.487	88.755	93.808	88.769	88.059	91.998	91.998	91.998	89.194	92.382	90.563	91.882	87.092	92.382	92.382	92.549	92.382	94.517	91.717	91.386	94.487	92.044	92.382	92.382	92.382	92.382	91.218	94.168	94.382	93.863	94.196	92.754	92.747	92.382	92.382	92.382	92.382	93.657	92.737	91.517	91.435	93.227	93.231	94.167	91.146
		Year 15	91.723	93.058	89.083	88.322	93.552	88.341	87.603	91.683	91.683	91.683	88.781	92.078	90.201	91.559	86.599	92.078	92.078	92.259	92.078	94.279	91.4	91.058	94.25	91.736	92.078	92.078	92.078	92.078	90.882	93.927	94.145	93.612	93.943	92.464	92.466	92.078	92.078	92.078	92.078	93.399	92.453	91.191	91.102	92.962	92.944	93.93	90.791
		Year 16	91.42	92.798	88.687	87.898	93.298	87.921	87.156	91.372	91.372	91.372	88.377	91.778	89.845	91.242	86.116	91.778	91.778	91.973	91.778	94.042	91.087	90.735	94.014	91.433	91.778	91.778	91.778	91.778	90.552	93.688	93.908	93.362	93.692	92.178	92.188	91.778	91.778	91.778	91.778	93.144	92.172	90.87	90.774	92.701	92.662	93.694	90.443
		Year 17	91.122	92.541	88.298	87.483	93.047	87.51	86.718	91.066	91.066	91.066	87.98	91.483	89.496	90.929	85.644	91.483	91.483	91.69	91.483	93.805	90.779	90.417	93.778	91.134	91.483	91.483	91.483	91.483	90.228	93.45	93.672	93.115	93.443	91.896	91.914	91.483	91.483	91.483	91.483	92.891	91.896	90.554	90.452	92.442	92.384	93.458	90.101
		Year 18	90.827	92.285	87.917	87.075	92.797	87.106	86.289	90.764	90.764	90.764	87.59	91.192	89.152	90.621	85.181	91.192	91.192	91.411	91.192	93.568	90.476	90.104	93.542	90.839	91.192	91.192	91.192	91.192	89.908	93.214	93.436	92.869	93.196	91.617	91.642	91.192	91.192	91.192	91.192	92.64	91.622	90.242	90.134	92.185	92.108	93.223	89.765
		Year 19	90.536	92.032	87.542	86.674	92.55	86.709	85.867	90.466	90.466	90.466	87.207	90.904	88.813	90.317	84.726	90.904	90.904	91.135	90.904	93.332	90.176	89.795	93.307	90.548	90.904	90.904	90.904	90.904	89.592	92.978	93.201	92.625	92.951	91.342	91.373	90.904	90.904	90.904	90.904	92.391	91.351	89.935	89.821	91.93	91.836	92.989	89.433
		Year 20	90.248	91.78	87.172	86.28	92.304	86.318	85.452	90.172	90.172	90.172	86.83	90.619	88.479	90.017	84.279	90.619	90.619	90.862	90.619	93.095	89.879	89.489	93.073	90.26	90.619	90.619	90.619	90.619	89.281	92.742	92.965	92.382	92.707	91.069	91.107	90.619	90.619	90.619	90.619	92.143	91.083	89.631	89.511	91.677	91.567	92.755	89.107
Immediate charging	PHEV, daily driving of 50-100% EV range	Year 0	100	100	100	100	100	100	100	100	100	100	100	100	100	100	100	100	100	100	100	100	100	100	100	100	100	100	100	100	100	100	100	100	100	100	100	100	100	100	100	100	100	100	100	100	100	100	100
		Year 1	96.776	97.086	96.338	96.251	97.469	96.11	96.022	96.989	96.989	96.989	96.203	97.14	96.492	97.069	95.854	97.14	97.14	96.92	97.14	97.565	96.664	96.551	97.586	96.8	97.14	97.14	97.14	97.14	96.548	97.388	97.423	97.399	97.856	97.19	96.916	97.14	97.14	97.14	97.14	97.342	96.979	96.669	96.784	97.019	97.713	97.274	97.101
		Year 2	96.1	96.536	95.349	95.156	96.926	95.051	94.86	96.27	96.27	96.27	95.195	96.451	95.646	96.316	94.561	96.451	96.451	96.294	96.451	97.083	95.962	95.821	97.102	96.122	96.451	96.451	96.451	96.451	95.794	96.897	96.943	96.872	97.304	96.548	96.318	96.451	96.451	96.451	96.451	96.798	96.369	95.937	96.018	96.467	97.044	96.793	96.22
		Year 3	95.478	96.014	94.484	94.213	96.411	94.129	93.863	95.618	95.618	95.618	94.313	95.823	94.891	95.64	93.467	95.823	95.823	95.711	95.823	96.608	95.319	95.154	96.627	95.499	95.823	95.823	95.823	95.823	95.108	96.419	96.471	96.369	96.785	95.956	95.757	95.823	95.823	95.823	95.823	96.282	95.799	95.27	95.327	95.943	96.44	96.323	95.451
		Year 4	94.892	95.512	93.696	93.361	95.915	93.293	92.965	95.009	95.009	95.009	93.509	95.235	94.193	95.012	92.488	95.235	95.235	95.158	95.235	96.136	94.715	94.53	96.159	94.912	95.235	95.235	95.235	95.235	94.468	95.95	96.002	95.883	96.288	95.397	95.221	95.235	95.235	95.235	95.235	95.785	95.258	94.647	94.684	95.439	95.876	95.858	94.75
		Year 5	94.332	95.023	92.962	92.571	95.432	92.516	92.133	94.43	94.43	94.43	92.761	94.676	93.537	94.419	91.587	94.676	94.676	94.627	94.676	95.668	94.138	93.936	95.696	94.351	94.676	94.676	94.676	94.676	93.86	95.489	95.537	95.408	95.806	94.861	94.705	94.676	94.676	94.676	94.676	95.301	94.736	94.055	94.077	94.948	95.338	95.399	94.094
		Year 6	93.792	94.546	92.266	91.827	94.96	91.781	91.351	93.875	93.875	93.875	92.052	94.137	92.911	93.85	90.742	94.137	94.137	94.112	94.137	95.201	93.584	93.365	95.235	93.81	94.137	94.137	94.137	94.137	93.278	95.032	95.073	94.941	95.334	94.344	94.203	94.137	94.137	94.137	94.137	94.828	94.23	93.486	93.495	94.469	94.821	94.942	93.472
		Year 7	93.268	94.076	91.602	91.118	94.496	91.081	90.607	93.337	93.337	93.337	91.375	93.614	92.309	93.301	89.941	93.614	93.614	93.611	93.614	94.734	93.046	92.813	94.776	93.285	93.614	93.614	93.614	93.614	92.715	94.579	94.61	94.482	94.87	93.84	93.713	93.614	93.614	93.614	93.614	94.362	93.736	92.935	92.933	93.998	94.318	94.488	92.876
		Year 8	92.756	93.614	90.961	90.437	94.038	90.407	89.893	92.813	92.813	92.813	90.723	93.104	91.726	92.768	89.174	93.104	93.104	93.119	93.104	94.268	92.522	92.275	94.318	92.773	93.104	93.104	93.104	93.104	92.168	94.128	94.148	94.027	94.412	93.348	93.231	93.104	93.104	93.104	93.104	93.903	93.251	92.4	92.387	93.534	93.828	94.036	92.299
		Year 9	92.254	93.156	90.34	89.778	93.584	89.755	89.204	92.301	92.301	92.301	90.091	92.605	91.159	92.247	88.435	92.605	92.605	92.636	92.605	93.801	92.009	91.75	93.861	92.271	92.605	92.605	92.605	92.605	91.634	93.68	93.685	93.577	93.959	92.864	92.757	92.605	92.605	92.605	92.605	93.449	92.774	91.876	91.855	93.076	93.346	93.584	91.739
		Year 10	91.761	92.703	89.736	89.138	93.135	89.121	88.535	91.799	91.799	91.799	89.476	92.115	90.605	91.737	87.72	92.115	92.115	92.161	92.115	93.334	91.505	91.235	93.403	91.777	92.115	92.115	92.115	92.115	91.11	93.232	93.221	93.129	93.51	92.388	92.289	92.115	92.115	92.115	92.115	92.998	92.304	91.363	91.333	92.622	92.872	93.133	91.192
		Year 11	91.274	92.253	89.146	88.514	92.688	88.502	87.883	91.304	91.304	91.304	88.876	91.632	90.062	91.235	87.024	91.632	91.632	91.69	91.632	92.865	91.009	90.728	92.945	91.291	91.632	91.632	91.632	91.632	90.596	92.785	92.757	92.684	93.063	91.917	91.827	91.632	91.632	91.632	91.632	92.551	91.839	90.858	90.821	92.171	92.404	92.681	90.656
		Year 12	90.794	91.806	88.568	87.904	92.243	87.897	87.246	90.817	90.817	90.817	88.288	91.154	89.528	90.74	86.344	91.154	91.154	91.225	91.154	92.396	90.52	90.228	92.487	90.81	91.154	91.154	91.154	91.154	90.089	92.339	92.292	92.241	92.619	91.452	91.368	91.154	91.154	91.154	91.154	92.106	91.378	90.36	90.316	91.723	91.942	92.229	90.13
		Year 13	90.319	91.362	87.999	87.305	91.801	87.302	86.621	90.335	90.335	90.335	87.71	90.682	89.002	90.252	85.679	90.682	90.682	90.764	90.682	91.925	90.036	89.735	92.027	90.335	90.682	90.682	90.682	90.682	89.589	91.892	91.825	91.799	92.176	90.991	90.913	90.682	90.682	90.682	90.682	91.663	90.921	89.868	89.818	91.278	91.483	91.777	89.612
		Year 14	89.848	90.919	87.44	86.716	91.359	86.718	86.008	89.858	89.858	89.858	87.142	90.214	88.484	89.769	85.027	90.214	90.214	90.306	90.214	91.452	89.557	89.246	91.567	89.864	90.214	90.214	90.214	90.214	89.095	91.446	91.357	91.358	91.734	90.533	90.46	90.214	90.214	90.214	90.214	91.221	90.468	89.382	89.325	90.834	91.028	91.324	89.101
		Year 15	89.38	90.477	86.888	86.136	90.919	86.142	85.404	89.384	89.384	89.384	86.581	89.75	87.971	89.29	84.385	89.75	89.75	89.851	89.75	90.977	89.082	88.762	91.105	89.396	89.75	89.75	89.75	89.75	88.605	90.998	90.887	90.917	91.293	90.078	90.01	89.75	89.75	89.75	89.75	90.781	90.016	88.9	88.838	90.392	90.576	90.87	88.596
		Year 16	88.916	90.036	86.343	85.564	90.479	85.573	84.809	88.915	88.915	88.915	86.028	89.289	87.463	88.815	83.753	89.289	89.289	89.398	89.289	90.5	88.61	88.283	90.641	88.932	89.289	89.289	89.289	89.289	88.119	90.55	90.415	90.477	90.852	89.626	89.562	89.289	89.289	89.289	89.289	90.341	89.567	88.422	88.354	89.951	90.127	90.414	88.096
		Year 17	88.454	89.596	85.804	84.998	90.039	85.011	84.221	88.448	88.448	88.448	85.48	88.83	86.96	88.344	83.13	88.83	88.83	88.947	88.83	90.021	88.142	87.806	90.176	88.47	88.83	88.83	88.83	88.83	87.637	90.101	89.941	90.037	90.412	89.175	89.115	88.83	88.83	88.83	88.83	89.901	89.119	87.947	87.875	89.51	89.679	89.957	87.601
		Year 18	87.995	89.156	85.269	84.439	89.599	84.455	83.639	87.984	87.984	87.984	84.938	88.373	86.461	87.875	82.513	88.373	88.373	88.497	88.373	89.54	87.675	87.332	89.709	88.01	88.373	88.373	88.373	88.373	87.158	89.651	89.465	89.596	89.971	88.726	88.67	88.373	88.373	88.373	88.373	89.462	88.672	87.475	87.398	89.07	89.232	89.499	87.109
		Year 19	87.537	88.716	84.74	83.884	89.16	83.904	83.063	87.522	87.522	87.522	84.4	87.918	85.965	87.409	81.904	87.918	87.918	88.049	87.918	89.056	87.211	86.861	89.24	87.552	87.918	87.918	87.918	87.918	86.682	89.199	88.987	89.155	89.531	88.279	88.225	87.918	87.918	87.918	87.918	89.022	88.227	87.005	86.924	88.63	88.787	89.039	86.621
		Year 20	87.081	88.277	84.214	83.335	88.719	83.357	82.492	87.062	87.062	87.062	83.867	87.465	85.472	86.944	81.3	87.465	87.465	87.602	87.465	88.57	86.749	86.391	88.769	87.096	87.465	87.465	87.465	87.465	86.208	88.746	88.506	88.714	89.089	87.832	87.781	87.465	87.465	87.465	87.465	88.582	87.782	86.538	86.452	88.19	88.343	88.577	86.136
Immediate charging	PHEV, daily driving of 100-200% EV range	Year 0	100	100	100	100	100	100	100	100	100	100	100	100	100	100	100	100	100	100	100	100	100	100	100	100	100	100	100	100	100	100	100	100	100	100	100	100	100	100	100	100	100	100	100	100	100	100	100
		Year 1	96.86	97.162	96.434	96.35	97.535	96.212	96.126	97.068	97.068	97.068	96.303	97.215	96.584	97.146	95.962	97.215	97.215	97.001	97.215	97.628	96.751	96.641	97.648	96.883	97.215	97.215	97.215	97.215	96.639	97.456	97.49	97.467	97.911	97.264	96.997	97.215	97.215	97.215	97.215	97.412	97.058	96.756	96.869	97.097	97.772	97.345	97.178
		Year 2	96.197	96.62	95.467	95.28	96.999	95.177	94.992	96.363	96.363	96.363	95.317	96.539	95.756	96.408	94.701	96.539	96.539	96.385	96.539	97.149	96.063	95.926	97.167	96.218	96.539	96.539	96.539	96.539	95.899	96.969	97.013	96.947	97.367	96.633	96.408	96.539	96.539	96.539	96.539	96.875	96.458	96.039	96.118	96.553	97.116	96.868	96.315
		Year 3	95.586	96.105	94.622	94.359	96.49	94.277	94.018	95.723	95.723	95.723	94.455	95.922	95.017	95.745	93.633	95.922	95.922	95.812	95.922	96.676	95.432	95.272	96.696	95.606	95.922	95.922	95.922	95.922	95.227	96.495	96.543	96.449	96.855	96.05	95.856	95.922	95.922	95.922	95.922	96.365	95.897	95.385	95.44	96.036	96.522	96.4	95.563
		Year 4	95.01	95.609	93.851	93.526	96	93.459	93.14	95.124	95.124	95.124	93.669	95.344	94.333	95.129	92.676	95.344	95.344	95.268	95.344	96.207	94.838	94.659	96.231	95.029	95.344	95.344	95.344	95.344	94.598	96.031	96.077	95.968	96.363	95.5	95.328	95.344	95.344	95.344	95.344	95.874	95.364	94.773	94.81	95.538	95.967	95.939	94.875
		Year 5	94.46	95.126	93.131	92.753	95.523	92.698	92.327	94.556	94.556	94.556	92.936	94.794	93.689	94.546	91.795	94.794	94.794	94.745	94.794	95.74	94.272	94.075	95.77	94.478	94.794	94.794	94.794	94.794	94.002	95.572	95.614	95.498	95.886	94.973	94.819	94.794	94.794	94.794	94.794	95.396	94.85	94.191	94.213	95.054	95.438	95.483	94.233
		Year 6	93.928	94.654	92.45	92.024	95.056	91.979	91.562	94.01	94.01	94.01	92.242	94.264	93.075	93.987	90.97	94.264	94.264	94.238	94.264	95.275	93.726	93.514	95.312	93.946	94.264	94.264	94.264	94.264	93.43	95.119	95.152	95.036	95.419	94.464	94.324	94.264	94.264	94.264	94.264	94.928	94.351	93.632	93.641	94.58	94.928	95.029	93.622
		Year 7	93.412	94.19	91.799	91.33	94.597	91.293	90.833	93.481	93.481	93.481	91.579	93.749	92.484	93.447	90.186	93.749	93.749	93.743	93.749	94.811	93.197	92.971	94.855	93.429	93.749	93.749	93.749	93.749	92.877	94.669	94.691	94.581	94.96	93.967	93.84	93.749	93.749	93.749	93.749	94.467	93.863	93.091	93.089	94.115	94.432	94.578	93.036
		Year 8	92.908	93.732	91.171	90.662	94.143	90.633	90.134	92.965	92.965	92.965	90.939	93.247	91.912	92.923	89.436	93.247	93.247	93.258	93.247	94.346	92.681	92.443	94.4	92.924	93.247	93.247	93.247	93.247	92.339	94.222	94.231	94.131	94.506	93.481	93.365	93.247	93.247	93.247	93.247	94.013	93.385	92.564	92.553	93.656	93.948	94.128	92.47
		Year 9	92.413	93.28	90.562	90.017	93.694	89.994	89.459	92.461	92.461	92.461	90.32	92.755	91.355	92.41	88.713	92.755	92.755	92.782	92.755	93.882	92.176	91.926	93.944	92.429	92.755	92.755	92.755	92.755	91.814	93.776	93.77	93.684	94.058	93.004	92.897	92.755	92.755	92.755	92.755	93.563	92.915	92.049	92.029	93.202	93.473	93.678	91.92
		Year 10	91.927	92.831	89.97	89.39	93.248	89.372	88.804	91.966	91.966	91.966	89.717	92.272	90.811	91.907	88.012	92.272	92.272	92.312	92.272	93.416	91.68	91.418	93.489	91.943	92.272	92.272	92.272	92.272	91.299	93.331	93.308	93.24	93.612	92.534	92.435	92.272	92.272	92.272	92.272	93.117	92.45	91.543	91.516	92.753	93.005	93.229	91.382
		Year 11	91.447	92.386	89.39	88.778	92.806	88.765	88.165	91.479	91.479	91.479	89.128	91.795	90.277	91.413	87.33	91.795	91.795	91.848	91.795	92.949	91.191	90.919	93.033	91.463	91.795	91.795	91.795	91.795	90.793	92.887	92.846	92.799	93.169	92.069	91.978	91.795	91.795	91.795	91.795	92.673	91.991	91.046	91.011	92.307	92.543	92.78	90.856
		Year 12	90.974	91.943	88.822	88.179	92.365	88.171	87.54	90.998	90.998	90.998	88.551	91.324	89.752	90.926	86.665	91.324	91.324	91.388	91.324	92.481	90.709	90.427	92.577	90.989	91.324	91.324	91.324	91.324	90.294	92.443	92.382	92.359	92.728	91.61	91.524	91.324	91.324	91.324	91.324	92.232	91.536	90.556	90.514	91.863	92.086	92.331	90.338
		Year 13	90.505	91.503	88.264	87.591	91.926	87.588	86.928	90.523	90.523	90.523	87.984	90.858	89.235	90.444	86.013	90.858	90.858	90.933	90.858	92.011	90.232	89.941	92.119	90.52	90.858	90.858	90.858	90.858	89.801	91.999	91.917	91.921	92.289	91.154	91.074	90.858	90.858	90.858	90.858	91.793	91.084	90.071	90.024	91.422	91.633	91.881	89.829
		Year 14	90.04	91.064	87.715	87.014	91.488	87.015	86.326	90.052	90.052	90.052	87.426	90.396	88.724	89.968	85.374	90.396	90.396	90.48	90.396	91.54	89.76	89.46	91.66	90.056	90.396	90.396	90.396	90.396	89.314	91.555	91.451	91.483	91.85	90.702	90.627	90.396	90.396	90.396	90.396	91.355	90.635	89.592	89.539	90.983	91.183	91.43	89.326
		Year 15	89.579	90.626	87.173	86.444	91.051	86.449	85.734	89.586	89.586	89.586	86.875	89.938	88.22	89.496	84.745	89.938	89.938	90.03	89.938	91.067	89.291	88.983	91.2	89.594	89.938	89.938	89.938	89.938	88.831	91.11	90.982	91.046	91.413	90.252	90.182	89.938	89.938	89.938	89.938	90.918	90.189	89.117	89.058	90.544	90.736	90.977	88.828
		Year 16	89.12	90.189	86.637	85.882	90.615	85.891	85.149	89.122	89.122	89.122	86.331	89.482	87.72	89.028	84.125	89.482	89.482	89.582	89.482	90.591	88.826	88.51	90.738	89.136	89.482	89.482	89.482	89.482	88.353	90.664	90.512	90.609	90.975	89.805	89.739	89.482	89.482	89.482	89.482	90.482	89.744	88.645	88.582	90.107	90.291	90.524	88.336
		Year 17	88.665	89.753	86.107	85.327	90.178	85.339	84.572	88.662	88.662	88.662	85.793	89.029	87.225	88.563	83.514	89.029	89.029	89.137	89.029	90.114	88.363	88.04	90.275	88.68	89.029	89.029	89.029	89.029	87.878	90.217	90.039	90.172	90.538	89.359	89.297	89.029	89.029	89.029	89.029	90.046	89.301	88.177	88.108	89.67	89.848	90.069	87.848
		Year 18	88.211	89.317	85.582	84.777	89.742	84.793	84.001	88.203	88.203	88.203	85.26	88.578	86.733	88.1	82.909	88.578	88.578	88.692	88.578	89.634	87.903	87.572	89.81	88.226	88.578	88.578	88.578	88.578	87.405	89.769	89.565	89.734	90.1	88.915	88.856	88.578	88.578	88.578	88.578	89.61	88.859	87.711	87.638	89.234	89.406	89.613	87.364
		Year 19	87.758	88.881	85.061	84.233	89.305	84.251	83.436	87.747	87.747	87.747	84.732	88.128	86.245	87.64	82.311	88.128	88.128	88.249	88.128	89.152	87.445	87.107	89.342	87.773	88.128	88.128	88.128	88.128	86.936	89.32	89.088	89.296	89.662	88.473	88.416	88.128	88.128	88.128	88.128	89.173	88.419	87.248	87.171	88.798	88.966	89.154	86.883
		Year 20	87.308	88.444	84.544	83.693	88.868	83.714	82.875	87.293	87.293	87.293	84.207	87.68	85.759	87.181	81.718	87.68	87.68	87.806	87.68	88.667	86.989	86.644	88.873	87.323	87.68	87.68	87.68	87.68	86.468	88.869	88.609	88.858	89.224	88.031	87.976	87.68	87.68	87.68	87.68	88.737	87.978	86.786	86.705	88.362	88.526	88.694	86.404
[truncated: 274 more columns]
